# Supplementary material for: Stress-related biomolecular condensates in plants
Source: Plant Cell. 2023 May 10;35(9):3187–204. doi: 10.1093/plcell/koad127 (PMC10473214; doi:10.1093/plcell/koad127)
Supplement: koad127_Supplementary_Data [file koad127_supplementary_data.xlsx]

## Sheet: DS1 SG proteomes
Supplemental Data. Solis-Miranda et al. (2023). Biomolecular condensates and stress. Plant Cell.
Supplemental Dataset 1: Full list of SG-associated proteins isolated from TSN2, RBP47, RBGD2/4 and CML38 immunoprecipitations
TSN2 (heat stress)				TSN2 (no-stress)				RBP47 (heat stress)				RBGD2/4 (heat stress)				CML38 (hypoxia stress)
Protein Ids	Gene name	Description		Protein Ids	Gene name	Description		Protein Ids	Gene name	Description		Protein Ids	Gene name	Description		Protein Ids	Gene name	Description
AT2G23350	PABP4	poly(A) binding protein 4		AT1G01290	CNX3	cofactor of nitrate reductase and xanthine dehydrogenase 3		AT1G09430	ACLA3	ATP-citrate synthase alpha chain protein 3, ATP-citrate synthase A-3, EC 2.3.3.8 (ATP-citrate lyase A-3) (Citrate cleavage enzyme A-3)		AT3G13920	IF4A1	eukaryotic translation initiation factor 4A1		AT2G23350	PAB4	Polyadenylate-binding protein 4, PABP-4, Poly(A)-binding protein 4
AT5G07350	TSN1	TUDOR-SN protein 1		AT1G48410	AGO1	Stabilizer of iron transporter SufD / Polynucleotidyl transferase		AT1G02080	AT1G02080	Transcription regulator		AT5G17920	METE1	Cobalamin-independent synthase family protein		AT5G07350	TSN1	Ribonuclease TUDOR 1, AtTudor1, TUDOR-SN protein 1, EC 3.1.-.-
AT3G14990	DJ1A	Class I glutamine amidotransferase-like superfamily protein		AT1G49760	PABP8	poly(A) binding protein 8		AT1G55450	AT1G55450	S-adenosyl-L-methionine-dependent methyltransferases superfamily protein		AT3G17390	METK4	S-adenosylmethionine synthetase family protein		AT1G16350	At1g16350	Inosine-5'-monophosphate dehydrogenase 2, IMP dehydrogenase 2, IMPD 2, IMPDH 2, EC 1.1.1.205
AT1G16350	IMDH2	Aldolase-type TIM barrel family protein		AT2G23350	PABP4	poly(A) binding protein 4		AT5G06110	AT5G06110			AT2G23350	PABP4	poly(A) binding protein 4		AT3G14990	DJ1A	Protein DJ-1 homolog A, AtDJ1A
AT1G15140	AT1G15140	FAD/NAD(P)-binding oxidoreductase		AT5G20290	RPS81	Ribosomal protein S8e family protein		AT5G16840	BPA1	Binding partner of ACD11 1		AT3G53020	RL242	Ribosomal protein L24e family protein		AT2G09990	RPS16A	40S ribosomal protein S16-1
AT4G03110	BRN1	RNA-binding protein-defense related 1		AT1G17580	MYO5	myosin 1		AT2G16600	CP19A	Peptidyl-prolyl cis-trans isomerase CYP19-1, PPIase CYP19-1, EC 5.2.1.8 (Cyclophilin of 19 kDa 1) (Rotamase cyclophilin-3)		AT2G09990	RS161	Ribosomal protein S5 domain 2-like superfamily protein		AT3G13920	IF4A1	Eukaryotic initiation factor 4A-1, eIF-4A-1, EC 3.6.4.13 (ATP-dependent RNA helicase eIF4A-1) (DEAD-box ATP-dependent RNA helicase 4, AtRH04)
AT5G04430	BTR1	binding to TOMV RNA 1L (long form)		AT1G43190	PTBP3	polypyrimidine tract-binding protein 3		AT2G18110	EF1D2	Elongation factor 1-delta 2, EF-1-delta 2 (Elongation factor 1B-beta 2) (eEF-1B beta 2)		AT5G10360	RS62	Ribosomal protein S6e		AT3G17390	METK4	S-adenosylmethionine synthase 4, AdoMet synthase 4, EC 2.5.1.6 (Methionine adenosyltransferase 4, MAT 4)
AT5G61780	TSN2	TUDOR-SN protein 2		AT1G75950	SKP1A	S phase kinase-associated protein 1		AT1G09640	EF1G1	Probable elongation factor 1-gamma 1, EF-1-gamma 1 (eEF-1B gamma 1)		AT5G20290	RS81	Ribosomal protein S8e family protein		AT3G53020	RPL24B	60S ribosomal protein L24-2 (Protein SHORT VALVE 1)
AT1G09430	ACLA3	ATP-citrate lyase A-3		AT2G39770	GMPP1	Glucose-1-phosphate adenylyltransferase family protein		AT1G02920	GSTF7	Glutathione S-transferase F7, EC 2.5.1.18 (AtGSTF8) (GST class-phi member 7) (Glutathione S-transferase 11)		AT5G15200	RS91	Ribosomal protein S4		AT5G10360	RPS6B	40S ribosomal protein S6-2 (Protein EMBRYO DEFECTIVE 3010)
AT1G02080	AT1G02080	transcription regulator		AT3G20250	PUM5	pumilio 5		AT3G09440	HSP7C	Heat shock 70 kDa protein 3, AtHsp70-3, Heat shock protein 70-3 (Heat shock cognate 70 kDa protein 3, AtHsc70-3, Heat shock cognate protein 70-3)		AT5G07350	TSN1	TUDOR-SN protein 1		AT5G15200	RPS9B	40S ribosomal protein S9-1
AT1G55450	AT1G55450	S-adenosyl-L-methionine-dependent methyltransferases superfamily protein		AT4G16150	CMTA5	calmodulin-binding transcription activator 5		AT3G19130	RB47B	Polyadenylate-binding protein RBP47B, Poly(A)-binding protein RBP47B (RNA-binding protein 47B, AtRBP47B)		AT1G01080	RBP	RNA-binding (RRM/RBD/RNP motifs) family protein		AT5G17920	MS1	5-methyltetrahydropteroyltriglutamate--homocysteine methyltransferase 1, EC 2.1.1.14 (Cobalamin-independent methionine synthase 1, AtMS1) (Vitamin-B12-independent methionine synthase 1)
AT5G06110	AT5G06110	DnaJ and myb-like DNA-binding domain-containing protein		AT5G58290	PRS6B	regulatory particle triple-A ATPase 3		AT3G16640	TCTP1	Translationally-controlled tumor protein 1, TCTP1		AT1G04170	AT1G04170	eukaryotic translation initiation factor 2 gamma subunit		AT5G20290	RPS8A	40S ribosomal protein S8-1
AT5G16840	BPA1	binding partner of acd11 1		AT1G01320	REC1	Tetratricopeptide repeat (TPR)-like superfamily protein		AT3G14100	UBP1C	Oligouridylate-binding protein 1C, AtUBP1c (Polyuridylate-binding protein UBP1C, Poly(U)-binding protein UBP1C)		AT1G15140	AT1G15140	FAD/NAD(P)-binding oxidoreductase		AT5G60390	EF1A4	Elongation factor 1-alpha 4, EF-1-alpha 4 (eEF-1A4)
AT2G16600	CP19A	rotamase CYP 3		AT1G01440	AT1G01440	hypothetical protein (DUF3133)		AT1G62380	ACCO2	1-aminocyclopropane-1-carboxylate oxidase 2, ACC oxidase 2, AtACO2, EC 1.14.17.4		AT4G03110	BRN1L	RNA-binding protein-defense related 1		AT1G04480	RPL23A	60S ribosomal protein L23 (Protein EMBRYO DEFECTIVE 2171)
AT2G18110	EF1D2	Translation elongation factor EF1B/ribosomal protein S6 family protein		AT1G01560	MPK11	MAP kinase 11		AT5G19510	EF1B2	Elongation factor 1-beta 2, EF-1-beta 2 (Elongation factor 1-beta' 2, EF-1-beta' 2) (Elongation factor 1B-alpha 2) (eEF-1B alpha 2)		AT5G04430	BTR1	binding to TOMV RNA 1L (long form)		AT1G04820	TUBA4	Tubulin alpha-4 chain
AT1G09640	EF1G1	Translation elongation factor EF1B gamma chain		AT1G02170	MCA-Ia	metacaspase 1		AT1G57720	EF1G2	Probable elongation factor 1-gamma 2, EF-1-gamma 2 (eEF-1B gamma 2)		AT5G61780	TSN2	TUDOR-SN protein 2		AT1G07930	EF1A2	Elongation factor 1-alpha 2, EF-1-alpha 2 (eEF-1A2)
AT1G02920	GSTF7	glutathione S-transferase 7		AT1G04140	AT1G04140	Transducin family protein / WD-40 repeat family protein		AT2G25450	GSL	Probable 2-oxoacid dependent dioxygenase, EC 1.14.-.-		AT1G62380	ACCO2	ACC oxidase 2		AT1G12000	PFP-BETA1	Pyrophosphate--fructose 6-phosphate 1-phosphotransferase subunit beta 1, PFP 1, EC 2.7.1.90 (6-phosphofructokinase, pyrophosphate dependent 1) (PPi-PFK 1) (Pyrophosphate-dependent 6-phosphofructose-1-kinase 1)
AT3G09440	HSP7C	Heat shock protein 70 (Hsp 70) family protein		AT1G04170	eIF2𝛾	eukaryotic translation initiation factor 2 gamma subunit		AT1G52100	JAL11	Jacalin-related lectin 11		AT5G19510	EF1B2	Translation elongation factor EF1B/ribosomal protein S6 family protein		AT1G12840	VHA-C	V-type proton ATPase subunit C, V-ATPase subunit C (Vacuolar H(+)-ATPase subunit C) (Vacuolar proton pump subunit C)
AT3G19130	RBP47	RNA-binding protein 47		AT1G04530	TPR4	Tetratricopeptide repeat (TPR)-like superfamily protein		AT1G24020	ML423	MLP-like protein 423		AT1G57720	EF1G2	Translation elongation factor EF1B, gamma chain		AT1G20010	TUBB5	Tubulin beta-5 chain (Beta-5-tubulin)
AT3G16640	TCTP1	translationally controlled tumor protein		AT1G05805	BH128	basic helix-loop-helix (bHLH) DNA-binding superfamily protein		AT4G34110	PABP2	Polyadenylate-binding protein 2, PABP-2, Poly(A)-binding protein 2		AT2G25450	GSL	2-oxoglutarate (2OG) and Fe(II)-dependent oxygenase superfamily protein		AT1G20950	PFP-ALPHA1	Pyrophosphate--fructose 6-phosphate 1-phosphotransferase subunit alpha 1, PFP 1 (6-phosphofructokinase, pyrophosphate dependent 1) (PPi-PFK 1) (Pyrophosphate-dependent 6-phosphofructose-1-kinase 1)
AT3G14100	UBP1C	RNA-binding (RRM/RBD/RNP motifs) family protein		AT1G06000	U89C1	UDP-Glycosyltransferase superfamily protein		AT2G23350	PABP4	Polyadenylate-binding protein 4, PABP-4, Poly(A)-binding protein 4		AT1G52100	JAL11	Mannose-binding lectin superfamily protein		AT1G22410	Unknown	Unknown
AT5G44090	2AB2A	Calcium-binding EF-hand family protein		AT1G07360	C3H4	CCCH-type zinc fingerfamily protein with RNA-binding domain-containing protein		AT1G49760	PABP8	Polyadenylate-binding protein 8, PABP-8, Poly(A)-binding protein 8		AT1G24020	ML423	MLP-like protein 423		AT1G23190	At1g23190	Probable phosphoglucomutase, cytoplasmic 1, PGM 1, EC 5.4.2.2 (Glucose phosphomutase 1)
AT1G51690	2ABA	protein phosphatase 2A 55 kDa regulatory subunit B alpha isoform		AT1G08050	AT1G08050	Zinc finger (C3HC4-type RING finger) family protein		AT1G78570	RHM1	Trifunctional UDP-glucose 4,6-dehydratase/UDP-4-keto-6-deoxy-D-glucose 3,5-epimerase/UDP-4-keto-L-rhamnose-reductase RHM1 (Protein REPRESSOR OF LRX1 1) (Rhamnose biosynthetic enzyme 1, AtRHM1) [Includes: UDP-glucose 4,6-dehydratase, EC 4.2.1.76; UDP-4-keto-6-deoxy-D-glucose 3,5-epimerase/UDP-4-keto-L-rhamnose 4-keto-reductase, EC 1.1.1.-, EC 5.1.3.- ]		AT4G34110	PABP2	poly(A) binding protein 2		AT1G27400	RPL17A	60S ribosomal protein L17-1
AT2G05710	ACO3M	aconitase 3		AT1G08420	BSL2	BRI1 suppressor 1 (BSU1)-like 2		AT5G07350	TSN1	Ribonuclease TUDOR 1, AtTudor1, TUDOR-SN protein 1, EC 3.1.-.-		AT1G49760	PABP8	poly(A) binding protein 8		AT1G29900	CARB	Carbamoyl-phosphate synthase large chain, chloroplastic, EC 6.3.5.5 (Carbamoyl-phosphate synthetase ammonia chain) (Protein VENOSA 3)
AT5G36880	ACS	acetyl-CoA synthetase		AT1G09010	EBM	glycoside hydrolase family 2 protein		AT5G61780	TSN2	Ribonuclease TUDOR 2, AtTudor2, TUDOR-SN protein 2, EC 3.1.-.- (100 kDa coactivator-like protein)		AT1G78570	RHM1	rhamnose biosynthesis 1		AT1G33120	RPL9B	60S ribosomal protein L9-1
AT1G31230	AKH1	aspartate kinase-homoserine dehydrogenase i		AT1G10270	PPR29	glutamine-rich protein 23		AT1G12010	ACCO3	1-aminocyclopropane-1-carboxylate oxidase 3, ACC oxidase 3, AtACO3, EC 1.14.17.4		AT5G09810	ACT7	actin 7		AT1G35160	GRF4	14-3-3-like protein GF14 phi (General regulatory factor 4)
AT3G24503	AL2C4	aldehyde dehydrogenase 2C4		AT1G12000	PFPB1	Phosphofructokinase family protein		AT1G05010	ACCO4	1-aminocyclopropane-1-carboxylate oxidase 4, ACC oxidase, EC 1.14.17.4 (Ethylene-forming enzyme, EFE)		AT1G48410	AGO1	Stabilizer of iron transporter SufD / Polynucleotidyl transferase		AT1G48600	NMT2	Phosphomethylethanolamine N-methyltransferase, AtPMEAMT, EC 2.1.1.- (Phosphoethanolamine N-methyltransferase 2)
AT1G17290	ALAT1	alanine aminotransferas		AT1G14610	SYVM1	valyl-tRNA synthetase / valine-tRNA ligase (VALRS)		AT2G37550	AGD7	ADP-ribosylation factor GTPase-activating protein AGD7, ARF GAP AGD7 (Protein ARF-GAP DOMAIN 7, AtAGD7) (Protein PDE1 SUPPRESSOR 1)		AT3G52930	ALFC8	Aldolase superfamily protein		AT1G50200	ALATS	Alanine--tRNA ligase, EC 6.1.1.7 (Alanyl-tRNA synthetase, AlaRS)
AT1G48850	AROC	chorismate synthase%2C putative / 5-enolpyruvylshikimate-3-phosphate phospholyase		AT1G14710	AT1G14710	hydroxyproline-rich glycoprotein family protein		AT2G38710	AMERL	Uncharacterized protein At2g38710		AT1G69830	AMY3	alpha-amylase-like 3		AT1G53750	RPT1A	26S proteasome regulatory subunit 7 homolog A (26S proteasome AAA-ATPase subunit RPT1a) (26S proteasome subunit 7 homolog A) (Regulatory particle triple-A ATPase subunit 1a)
AT5G22630	AROD5	arogenate dehydratase 5		AT1G14830	DRP1C	DYNAMIN-like 1C		AT1G07890	APX1	L-ascorbate peroxidase 1, cytosolic, AP, AtAPx01, EC 1.11.1.11		AT1G22330	AT1G22330	RNA-binding (RRM/RBD/RNP motifs) family protein		AT1G54270	IF4A2	Eukaryotic initiation factor 4A-2, eIF-4A-2, EC 3.6.4.13 (ATP-dependent RNA helicase eIF4A-2) (DEAD-box ATP-dependent RNA helicase 19)
AT1G16810	AT1G16810	7-dehydrocholesterol reductase-like protein		AT1G17370	UBP1B	oligouridylate binding protein 1B		AT5G65010	ASNS2	Asparagine synthetase [glutamine-hydrolyzing] 2, EC 6.3.5.4 (Glutamine-dependent asparagine synthetase 2)		AT1G56110	AT1G56110	homolog of nucleolar protein NOP56		AT1G67430	RPL17B	60S ribosomal protein L17-2
AT1G21680	AT1G21680	DPP6 N-terminal domain-like protein		AT1G17720	2ABB	Protein phosphatase 2A%2C regulatory subunit PR55		AT1G03230	AT1G03230	unknown		AT1G73110	AT1G73110	P-loop containing nucleoside triphosphate hydrolases superfamily protein		AT1G70850	MLP34	MLP-like protein 34
AT1G24340	AT1G24340	FAD/NAD(P)-binding oxidoreductase family protein		AT1G17745	SERA2	D-3-phosphoglycerate dehydrogenase		AT1G23440	AT1G23440	Peptidase C15, pyroglutamyl peptidase I-like protein		AT2G35410	AT2G35410	RNA-binding (RRM/RBD/RNP motifs) family protein		AT1G76030	VHA-B1	V-type proton ATPase subunit B1, V-ATPase subunit B1 (V-ATPase 57 kDa subunit) (Vacuolar H(+)-ATPase subunit B isoform 1) (Vacuolar proton pump subunit B1)
AT1G29370	AT1G29370	RNA polymerase II degradation factor-like protein (DUF1296)		AT1G18070	eEF1A	Translation elongation factor EF1A/initiation factor IF2gamma family protein		AT1G27020	AT1G27020	Plant/protein (T7N9.8) (Uncharacterized protein At1g27020)		AT3G08740	AT3G08740	elongation factor P (EF-P) family protein		AT1G77940	RPL30B	60S ribosomal protein L30-2
AT1G50575	AT1G50575	Putative lysine decarboxylase family protein		AT1G18150	MPK8	Protein kinase superfamily protein		AT1G56580	AT1G56580	At1g56580/F25P12_18 (F25P12.97 protein)		AT3G20370	AT3G20370	TRAF-like family protein		AT1G79920	HSP70-15	Heat shock 70 kDa protein 15 (Heat shock protein 70-15, AtHsp70-15)
AT1G51160	AT1G51160	SNARE-like superfamily protein		AT1G20950	PFPA1	Phosphofructokinase family protein		AT3G07810	AT3G07810	RNA-binding (RRM/RBD/RNP motifs) family protein		AT3G20820	AT3G20820	Leucine-rich repeat (LRR) family protein		AT2G18020	RPL8A	60S ribosomal protein L8-1 (60S ribosomal protein L2) (Protein EMBRYO DEFECTIVE 2296)
AT2G35830	AT2G35830	ureidoglycolate hydrolase		AT1G22920	CSN5A	COP9 signalosome 5A		AT4G23670	AT4G23670	unknown		AT5G24490	AT5G24490	30S ribosomal protein, putative		AT2G20140	RPT2B	26S proteasome regulatory subunit 4 homolog B (26S proteasome AAA-ATPase subunit RPT2b) (26S proteasome subunit 4 homolog B) (Regulatory particle triple-A ATPase subunit 2b)
AT2G42560	AT2G42560	late embryogenesis abundant domain-containing protein / LEA domain-containing protein		AT1G27970	NTF2B	nuclear transport factor 2B		AT4G23680	AT4G23680	unknown		AT5G26280	AT5G26280	TRAF-like family protein		AT2G20580	RPN1A	26S proteasome non-ATPase regulatory subunit 2 homolog A (26S proteasome regulatory subunit RPN1a, AtRPN1a) (26S proteasome regulatory subunit S2 homolog A)
AT2G46560	AT2G46560	transducin family protein / WD-40 repeat family protein		AT1G30580	OLA1	GTP binding protein		AT4G38550	AT4G38550	Phospholipase-like protein (PEARLI 4) family protein		AT5G35970	AT5G35970	P-loop containing nucleoside triphosphate hydrolases superfamily protein		AT2G22250	PAT	Bifunctional aspartate aminotransferase and glutamate/aspartate-prephenate aminotransferase, AtAAT, AtPPA-AT, EC 2.6.1.1, EC 2.6.1.78, EC 2.6.1.79 (Protein MATERNAL EFFECT EMBRYO ARREST 17)
AT3G18860	AT3G18860	transducin family protein / WD-40 repeat family protein		AT1G35160	GRF4	GF14 protein phi chain		AT5G35430	AT5G35430	AT5g35440/MOK9_2 (Tetratricopeptide repeat (TPR)-like superfamily protein) (Uncharacterized protein At5g35440)		AT5G62390	BAG7	BCL-2-associated athanogene 7		AT2G30110	UBA1	Ubiquitin-activating enzyme E1 1, AtUBA1, EC 6.2.1.45 (Protein MODIFIER OF SNC1 5)
AT3G20680	AT3G20680	plant/protein (DUF1995)		AT1G35720	ANXD1	annexin 1		AT2G27860	AXS1	UDP-D-apiose/UDP-D-xylose synthase 1		AT3G01500	BCA1	carbonic anhydrase 1		AT2G33150	PED1	3-ketoacyl-CoA thiolase 2, peroxisomal, EC 2.3.1.16 (Acetyl-CoA acyltransferase 2) (Beta-ketothiolase 2) (Peroxisomal 3-oxoacyl-CoA thiolase 2) (Peroxisome defective protein 1)
AT3G27180	AT3G27180	S-adenosyl-L-methionine-dependent methyltransferases superfamily protein		AT1G36160	ACC1	acetyl-CoA carboxylase 1		AT4G34050	CAMT4	Caffeoyl-CoA O-methyltransferase 1, EC 2.1.1.104 (Trans-caffeoyl-CoA 3-O-methyltransferase, CCoAMT, CCoAOMT1)		AT1G52400	BGL18	beta glucosidase 18		AT2G33370	RPL23A	60S ribosomal protein L23 (Protein EMBRYO DEFECTIVE 2171)
AT3G45620	AT3G45620	Transducin/WD40 repeat-like superfamily protein		AT1G47830	AP2S	SNARE-like superfamily protein		AT3G48750	CDKA1	Cyclin-dependent kinase A-1, CDKA;1, EC 2.7.11.22, EC 2.7.11.23 (Cell division control protein 2 homolog A, CDC2aAt)		AT1G66270	BGL21	Glycosyl hydrolase superfamily protein		AT2G36160	RPS14A	40S ribosomal protein S14-1
AT3G61690	AT3G61690	nucleotidyltransferase		AT1G48320	DNAT1	Thioesterase superfamily protein		AT4G38740	CP18C	Peptidyl-prolyl cis-trans isomerase CYP18-3, PPIase CYP18-3, EC 5.2.1.8 (Cyclophilin of 18 kDa 3) (Cyclosporin A-binding protein) (Rotamase cyclophilin-1)		AT1G66280	BGL22	Glycosyl hydrolase superfamily protein		AT2G36530	ENO2	Bifunctional enolase 2/transcriptional activator, EC 4.2.1.11 (2-phospho-D-glycerate hydro-lyase 2) (2-phosphoglycerate dehydratase 2) (LOW EXPRESSION OF OSMOTICALLY RESPONSIVE GENES 1)
AT3G63020	AT3G63020	hypothetical protein (DUF3049)		AT1G48630	RACK1B	receptor for activated C kinase 1B		AT4G34870	CP18D	Peptidyl-prolyl cis-trans isomerase CYP18-4, PPIase CYP18-4, EC 5.2.1.8 (Cyclophilin of 18 kDa 4, Cyclophilin-1) (Rotamase cyclophilin-5)		AT3G18080	BGL44	B-S glucosidase 44		AT2G36580	unknown	Unknown
AT4G03200	AT4G03200	catalytics		AT1G49650	CXE4	alpha/beta-Hydrolases superfamily protein		AT1G17470	DRG1	Developmentally-regulated G-protein 1, AtDRG1 (Developmentally-regulated G-protein 2A, AtDRG2a)		AT5G28540	BIP1	heat shock protein 70 (Hsp 70) family protein		AT2G38040	CAC3	Acetyl-coenzyme A carboxylase carboxyl transferase subunit alpha, chloroplastic, ACCase subunit alpha, Acetyl-CoA carboxylase carboxyltransferase subunit alpha, EC 2.1.3.15
AT5G04830	AT5G04830	Nuclear transport factor 2 (NTF2) family protein		AT1G51580	RBP	RNA-binding KH domain-containing protein		AT4G39520	DRG3	Developmentally-regulated G-protein 3, AtDRG3 (Developmentally-regulated G-protein 1, AtDRG1)		AT5G49360	BXL1	beta-xylosidase 1		AT3G02360	PGD2	6-phosphogluconate dehydrogenase, decarboxylating 2, EC 1.1.1.44
AT5G14260	AT5G14260	Rubisco methyltransferase family protein		AT1G51690	2ABA	protein phosphatase 2A 55 kDa regulatory subunit B alpha isoform		AT3G13460	ECT2	YTH domain-containing protein ECT2 (Protein EVOLUTIONARILY CONSERVED C-TERMINAL REGION 2)		AT3G02830	C3H33	zinc finger protein 1		AT3G02530	CCT6A	T-complex protein 1 subunit zeta 1, TCP-1-zeta 1 (CCT-zeta 1) (Chaperonin CCT6A)
AT5G15870	AT5G15870	glycosyl hydrolase family 81 protein		AT1G51710	UBP6	ubiquitin-specific protease 6		AT1G30230	EF1D1	Elongation factor 1-delta 1, EF-1-delta 1 (Elongation factor 1B-beta 1) (eEF-1B beta 1)		AT1G20620	CATA3	catalase 3		AT3G04400	RPL23A	60S ribosomal protein L23 (Protein EMBRYO DEFECTIVE 2171)
AT5G20950	AT5G20950	Glycosyl hydrolase family protein		AT1G53250	AT1G53250	histone-lysine N-methyltransferase%2C H3 lysine-79 specific-like protein		AT3G26450	EIF3G1	Major latex protein, putative (Major latex protein-like) (Polyketide cyclase/dehydrase and lipid transport superfamily protein) (Putative major latex protein)		AT3G17040	CF107	high chlorophyll fluorescent 107		AT3G05530	RPT5A	26S proteasome regulatory subunit 6A homolog A (26S proteasome AAA-ATPase subunit RPT5a) (Proteasome 26S subunit 6A homolog A) (Regulatory particle triple-A ATPase subunit 5a) (Tat-binding protein 1 homolog A, TBP-1 homolog A)
AT5G45500	AT5G45500	RNI-like superfamily protein		AT1G53310	CAPP1	phosphoenolpyruvate carboxylase 1		AT2G43160	EPN2	Clathrin interactor EPSIN 2 (EPSIN-related 2)		AT1G08520	CHLD	ALBINA 1		AT3G05560	RPL22B	60S ribosomal protein L22-2
AT5G50150	AT5G50150	NEP-interacting protein putative (DUF239)		AT1G53500	RHM2	NAD-dependent epimerase/dehydratase family protein		AT1G12920	ERF1Y	Eukaryotic peptide chain release factor subunit 1-2, Eukaryotic release factor 1-2, eRF1-2 (Omnipotent suppressor protein 1 homolog 2, SUP1 homolog 2)		AT4G18480	CHLI1	P-loop containing nucleoside triphosphate hydrolases superfamily protein		AT3G07770	HSP90-6	Heat shock protein 90-6, mitochondrial, AtHSP90.6, AtHsp90-6 (Heat shock protein 89-1, Hsp89-1)
AT5G53310	AT5G53310	myosin heavy chain-like protein		AT1G53750	PRS7A	regulatory particle triple-A 1A		AT4G12470	ERLL1	pEARLI1-like lipid transfer protein 1 (Protein AZELAIC ACID INDUCED 1)		AT3G53460	CP29A	chloroplast RNA-binding protein 29		AT3G08530	CHC2	Clathrin heavy chain 2
AT5G58190	AT5G58190	evolutionarily conserved C-terminal region 10		AT1G56330	SAR1B	secretion-associated RAS 1B		AT3G13610	F6H1	Feruloyl CoA ortho-hydroxylase 1, EC 1.14.11.61		AT2G37220	CP29B	RNA-binding (RRM/RBD/RNP motifs) family protein		AT3G09260	BGLU23	Beta-glucosidase 23, AtBGLU23, EC 3.2.1.21 (Protein PHOSPHATE STARVATION-RESPONSE 3.1)
ATCG00470	ATPE	ATP synthase epsilon chain		AT1G60440	PANK1	pantothenate kinase 1		AT3G14220	GDL51	GDSL esterase/lipase At3g14220, EC 3.1.1.- (Extracellular lipase At3g14220)		AT4G24770	CP31A	31-kDa RNA binding protein		AT3G09820	ADK1	Adenosine kinase 1, AK 1, EC 2.7.1.20 (Adenosine 5'-phosphotransferase 1)
AT5G38880	AUG_5	HAUS augmin-like complex subunit		AT1G60780	AP1M2	Clathrin adaptor complexes medium subunit family protein		AT4G30530	GGP1	Gamma-glutamyl peptidase 1, EC 3.4.19.16		AT3G52380	CP33	chloroplast RNA-binding protein 33		AT3G11130	CHC1	Clathrin heavy chain 1
AT2G46240	BAG6	BCL-2-associated athanogene 6		AT1G61150	GID8	LisH and RanBPM domains containing protein		AT3G14415	GLO2	Glycolate oxidase 2, AtGLO2, GOX2, EC 1.1.3.15 ((S)-2-hydroxy-acid oxidase GLO2) (Short chain alpha-hydroxy acid oxidase GLO2)		AT1G09340	CP41B	chloroplast RNA binding		AT3G11830	CCT7	T-complex protein 1 subunit eta, TCP-1-eta (CCT-eta) (Chaperonin CCT7)
AT3G23920	BAM1	beta-amylase 1		AT1G62020	COPA1	Coatomer%2C alpha subunit		AT5G28840	GME	GDP-mannose 3,5-epimerase, GDP-Man 3,5-epimerase, EC 5.1.3.18		AT3G56940	CRD1	dicarboxylate diiron protein, putative (Crd1)		AT3G13300	VCS	Enhancer of mRNA-decapping protein 4 (Protein VARICOSE)
AT2G22760	BH019	basic helix-loop-helix (bHLH) DNA-binding superfamily protein		AT1G64550	AB3F	general control non-repressible 3		AT2G31570	GPX2	Probable glutathione peroxidase 2, EC 1.11.1.9		AT5G18660	DCVR	NAD(P)-binding Rossmann-fold superfamily protein		AT3G15950	NAI2	TSA1-like protein (Protein NAI2)
AT1G04990	C3H3	Zinc finger C-x8-C-x5-C-x3-H type family protein		AT1G67550	UREA	urease		AT4G02520	GSTF2	Glutathione S-transferase F2, AtGSTF2, EC 2.5.1.18 (24 kDa auxin-binding protein, AtPM24) (GST class-phi member 2)		AT1G62750	EFGC	Translation elongation factor EFG/EF2 protein		AT3G17810	PYD1	Dihydropyrimidine dehydrogenase (NADP(+)), chloroplastic, DHPDH, DPD, EC 1.3.1.2 (Dihydroorotate dehydrogenase-like protein) (Dihydrothymine dehydrogenase) (Dihydrouracil dehydrogenase) (Protein PYRIMIDINE 1)
AT1G07360	C3H4	CCCH-type zinc fingerfamily protein with RNA-binding domain-containing protein		AT1G67650	AT1G67650	SRP72 RNA-binding domain-containing protein		AT1G02930	GSTF6	Glutathione S-transferase F6, AtGSTF6, EC 2.5.1.18 (AtGSTF3) (GST class-phi member 6) (Glutathione S-transferase 1, AtGST1) (Protein EARLY RESPONSE TO DEHYDRATION 11)		AT3G14210	ESM1	epithiospecifier modifier 1		AT3G18190	CCT4	T-complex protein 1 subunit delta, TCP-1-delta (CCT-delta) (Chaperonin CCT4)
AT1G08450	CALR3	calreticulin 3		AT1G70290	TPS8	trehalose-6-phosphatase synthase S8		AT3G01290	HIR3	Hypersensitive-induced response protein 3, AtHIR3		AT5G52470	FBRL1	fibrillarin 1		AT3G20050	CCT1	T-complex protein 1 subunit alpha, TCP-1-alpha (CCT-alpha) (Chaperonin CCT1)
AT3G58580	CCR4B	DNAse I-like superfamily protein		AT1G70320	UPL2	ubiquitin-protein ligase 2		AT5G02500	HS701	Heat shock 70 kDa protein 1 (Heat shock cognate 70 kDa protein 1) (Heat shock cognate protein 70-1, AtHsc70-1) (Heat shock protein 70-1, AtHsp70-1) (Protein EARLY-RESPONSIVE TO DEHYDRATION 2)		AT1G18080	GBLPA	Transducin/WD40 repeat-like superfamily protein		AT3G29360	UGD2	UDP-glucose 6-dehydrogenase 2, UDP-Glc dehydrogenase 2, UDP-GlcDH 2, UDPGDH 2, EC 1.1.1.22 (At-UGD2)
AT5G64960	CDKC2	cyclin dependent kinase group C2		AT1G71410	AT1G71410	ARM repeat superfamily protein		AT1G72730	IF4A3	Eukaryotic initiation factor 4A-3, eIF-4A-3, EC 3.6.4.13 (ATP-dependent RNA helicase eIF4A-3) (DEAD-box ATP-dependent RNA helicase 23)		AT1G29670	GDL15	GDSL-like Lipase/Acylhydrolase superfamily protein		AT3G32980	PER32	Peroxidase 32, Atperox P32, EC 1.11.1.7 (ATP16a) (PRXR3)
AT4G04720	CPK21	calcium-dependent protein kinase 21		AT1G72010	CCT22	TCP family transcription factor		AT2G24050	IF4G2	Eukaryotic translation initiation factor isoform 4G-2, eIF(iso)4G-2		AT1G54000	GDL18	GDSL-like Lipase/Acylhydrolase superfamily protein		AT3G48870	CLPC2	Chaperone protein ClpC2, chloroplastic, EC 3.6.1.- (ATP-dependent Clp protease ATP-binding subunit ClpC homolog 2) (AtClpC) (Casein lytic proteinase C2)
AT5G23140	CLPP2	nuclear-encoded CLP protease P7		AT1G72160	PATL3	Sec14p-like phosphatidylinositol transfer family protein		AT1G26630	IF5A2	Eukaryotic translation initiation factor 5A-2, AtELF5A-2, eIF-5A-2 (Protein FUMONISIN B1-RESISTANT 12)		AT5G04140	GLTB1	glutamate synthase 1		AT3G53990	unknown	Unknown
AT2G41100	CML12	Calcium-binding EF hand family protein		AT1G72730	RH23	DEA(D/H)-box RNA helicase family protein		AT1G21100	IGMT1	Indole glucosinolate O-methyltransferase 1, EC 2.1.1.-		AT1G07820	H4	Histone superfamily protein		AT3G55610	P5CSB	Delta-1-pyrroline-5-carboxylate synthase B, P5CS B [Includes: Glutamate 5-kinase, GK, EC 2.7.2.11 (Gamma-glutamyl kinase); Gamma-glutamyl phosphate reductase, GPR, EC 1.2.1.41 (Glutamate-5-semialdehyde dehydrogenase) (Glutamyl-gamma-semialdehyde dehydrogenase) ]
AT3G15980	COB23	Coatomer%2C beta subunit		AT1G73670	MPK15	MAP kinase 15		AT1G21120	IGMT2	Indole glucosinolate O-methyltransferase 2, EC 2.1.1.-		AT1G16720	HC173	high chlorophyll fluorescence phenotype 173		AT3G56190	ASNAP2	Alpha-soluble NSF attachment protein 2, Alpha-SNAP2 (N-ethylmaleimide-sensitive factor attachment protein alpha 2)
AT2G17340	D89S2	pantothenate kinase		AT1G74690	IQD31	IQ-domain 31		AT1G21130	IGMT4	Indole glucosinolate O-methyltransferase 4, EC 2.1.1.-		AT1G17220	IF2C	Translation initiation factor 2, small GTP-binding protein		AT3G56340	RPS26C	40S ribosomal protein S26-3
AT4G31770	DBR1	debranching enzyme 1		AT1G77420	MAGL5	alpha/beta-Hydrolases superfamily protein		AT1G02690	IMPA6	Importin subunit alpha-6, IMPa-6		AT2G39310	JAL22	jacalin-related lectin 22		AT3G60750	TKL-1	Transketolase-1, chloroplastic, TK, EC 2.2.1.1
AT2G40840	DPE2	disproportionating enzyme 2		AT1G78300	GRF2	general regulatory factor 2		AT3G13790	INV1	Beta-fructofuranosidase, insoluble isoenzyme CWINV1, EC 3.2.1.26 (Cell wall beta-fructosidase 1, AtbetaFRUCT1) (Cell wall invertase 1, AtcwINV1) (Sucrose hydrolase 1)		AT3G16450	JAL33	Mannose-binding lectin superfamily protein		AT4G02930	EFTM	Elongation factor Tu, mitochondrial
AT5G45510	DRL36	Leucine-rich repeat (LRR) family protein		AT1G78570	RHM1	rhamnose biosynthesis 1		AT5G21160	LRP1A	La-related protein 1A, AtLARP1a		AT3G16460	JAL34	Mannose-binding lectin superfamily protein		AT4G09000	GRF1	14-3-3-like protein GF14 chi (General regulatory factor 1)
AT1G59124	DRL44	Disease resistance protein (CC-NBS-LRR class) family		AT1G78580	TPS1	trehalose-6-phosphate synthase		AT3G21220	MKK5	Mitogen-activated protein kinase kinase 5, AtMAP2Kalpha, AtMEK5, AtMKK5, MAP kinase kinase 5, EC 2.7.12.2		AT5G09660	MDHX2	peroxisomal NAD-malate dehydrogenase 2		AT4G13930	SHM4	Serine hydroxymethyltransferase 4, AtSHMT4, EC 2.1.2.1 (Glycine hydroxymethyltransferase 4) (Serine methylase 4)
AT1G08720	EDR1	Protein kinase superfamily protein		AT1G78900	VATA	vacuolar ATP synthase subunit A		AT2G01520	ML328	MLP-like protein 328		AT2G33430	MORF2	differentiation and greening-like 1		AT4G14960	TUBA6	Tubulin alpha-6 chain
AT3G48090	EDS1C	alpha/beta-Hydrolases superfamily protein		AT1G79340	MCA-IIa	metacaspase 4		AT2G01530	ML329	MLP-like protein 329		AT4G34090	PAB	PROTEIN IN CHLOROPLAST ATPASE BIOGENESIS; EXPRESSED IN: 22 plant structures; EXPRESSED DURING: 13 growth stages; BEST Arabidopsis thaliana protein match is: unknown protein (TAIR:AT2G23370.1).		AT4G15390	unknown	Unknown
AT5G27640	eIF3B	translation initiation factor 3B1		AT1G79990	COB21	coatomer subunit beta-2		AT4G17270	MO25M	Putative MO25-like protein At4g17270		AT1G72150	PATL1	PATELLIN 1		AT4G28520	CRC	12S seed storage protein CRC (Cruciferin 3, AtCRU3) (Cruciferin C) (Legumin-type globulin Cruciferin1) (Legumin-type globulin storage protein CRU1) [Cleaved into: 12S seed storage protein CRC alpha chain (12S seed storage protein CRC acidic chain); 12S seed storage protein CRC beta chain (12S seed storage protein CRC basic chain) ]
AT5G13680	ELP1	helicase		AT1G80360	ISS1	Pyridoxal phosphate (PLP)-dependent transferases superfamily protein		AT3G45640	MPK3	Mitogen-activated protein kinase 3, AtMPK3, MAP kinase 3, EC 2.7.11.24		AT1G22530	PATL2	PATELLIN 2		AT4G29040	RPT2A	26S proteasome regulatory subunit 4 homolog A (26S proteasome AAA-ATPase subunit RPT2a) (26S proteasome subunit 4 homolog A) (Protein HALTED ROOT) (Regulatory particle triple-A ATPase subunit 2a)
AT4G24190	ENPL	Chaperone protein htpG family protein		AT1G80410	NAA15	tetratricopeptide repeat (TPR)-containing protein		AT2G05830	MTNA	Methylthioribose-1-phosphate isomerase, M1Pi, MTR-1-P isomerase, EC 5.3.1.23 (S-methyl-5-thioribose-1-phosphate isomerase) (Translation initiation factor eIF-2B subunit alpha/beta/delta-like protein)		AT1G71720	PD338	Nucleic acid-binding proteins superfamily		AT4G39260	RBG8	Glycine-rich RNA-binding protein 8, AtGR-RBP8 (AtRBG8) (Glycine-rich protein 8, AtGRP8) (Protein COLD, CIRCADIAN RHYTHM, AND RNA BINDING 1, Protein CCR1) (Small RNA binding protein 2, AtSRBP2)
AT1G69530	EXPA1	expansin A1		AT2G04550	IBR5	indole-3-butyric acid response 5		AT5G20490	MYO17	Myosin-17 (Myosin XI K, AtXIK)		AT3G61430	PIP11	plasma membrane intrinsic protein 1A		AT4G39980	DHS1	Phospho-2-dehydro-3-deoxyheptonate aldolase 1, chloroplastic, EC 2.5.1.54 (3-deoxy-D-arabino-heptulosonate 7-phosphate synthase 1) (DAHP synthase 1) (Phospho-2-keto-3-deoxyheptonate aldolase 1)
AT1G17890	FCL2	NAD(P)-binding Rossmann-fold superfamily protein		AT2G06990	HEN2	RNA helicase ATP-dependent SK12/DOB1 protein		AT3G07300	NagB	AT3G07300 protein (At3g07300) (NagB/RpiA/CoA transferase-like superfamily protein) (Putative translation initiation factor EIF-2B beta subunit)		AT3G07010	PLY8	Pectin lyase-like superfamily protein		AT5G08670	At5g08670	ATP synthase subunit beta-1, mitochondrial, EC 7.1.2.2
AT3G10160	FPGS2	DHFS-FPGS homolog C		AT2G14120	DRP3B	dynamin related protein		AT4G24520	NCPR1	NADPH--cytochrome P450 reductase 1, AtCPR1, CPR 1, P450R 1, EC 1.6.2.4 (Cytochrome P450 73 A5)		AT3G03710	PNP1	polyribonucleotide nucleotidyltransferase, putative		AT5G08680	At5g08680	ATP synthase subunit beta-3, mitochondrial, EC 7.1.2.2
AT5G55280	FTSZ1	homolog of bacterial cytokinesis Z-ring protein FTSZ 1-1		AT2G16440	MCM4	Minichromosome maintenance (MCM2/3/5) family protein		AT3G03920	NLAL1	Putative H/ACA ribonucleoprotein complex subunit 1-like protein 1		AT4G27440	PORB	protochlorophyllide oxidoreductase B		AT5G08690	At5g08690	ATP synthase subunit beta-2, mitochondrial, EC 7.1.2.2
AT4G01130	GDL61	GDSL-like Lipase/Acylhydrolase superfamily protein		AT2G17280	PGM	Phosphoglycerate mutase family protein		AT2G03820	NMD3	60S ribosomal export protein NMD3		AT2G18940	PP163	Tetratricopeptide repeat (TPR)-like superfamily protein		AT5G11170	RH15	DEAD-box ATP-dependent RNA helicase 15, EC 3.6.4.13 (UAP56 homolog A)
AT5G08650	GUFP	Small GTP-binding protein		AT2G18700	TPS11	trehalose phosphatase/synthase 11		AT1G27970	NTF2B	Nuclear transport factor 2B, AtNTF2b, NTF-2		AT5G42310	PP413	Pentatricopeptide repeat (PPR-like) superfamily protein		AT5G11200	RH56	DEAD-box ATP-dependent RNA helicase 56, EC 3.6.4.13 (UAP56 homolog B)
AT5G64390	HEN4	RNA-binding KH domain-containing protein		AT2G20050	AT2G20050	protein phosphatase 2C and cyclic nucleotide-binding/kinase domain-containing protein		AT3G09300	ORP3B	Oxysterol-binding protein-related protein 3B (OSBP-related protein 3B)		AT4G13670	PTAC5	plastid transcriptionally active 5		AT5G16070	CCT6B	T-complex protein 1 subunit zeta 2, TCP-1-zeta 2 (CCT-zeta 2) (Chaperonin CCT6B)
AT2G26800	HMGCL	Aldolase superfamily protein		AT2G20580	PSD2A	26S proteasome regulatory subunit S2 1A		AT5G59420	ORP3C	Oxysterol-binding protein-related protein 3C (OSBP-related protein 3C)		AT2G32080	PUR	purin-rich alpha 1		AT5G17820	PER57	Peroxidase 57, Atperox P57, EC 1.11.1.7 (ATP13a) (PRXR10)
AT5G02490	HS702	Heat shock protein 70 (Hsp 70) family protein		AT2G20900	DGK5	diacylglycerol kinase 5		AT1G76400	OST1A	Dolichyl-diphosphooligosaccharide--protein glycosyltransferase subunit 1A (Ribophorin IA, RPN-IA) (Ribophorin-1A)		AT2G39460	R23A1	ribosomal protein L23AA		AT5G18380	RPS16C	40S ribosomal protein S16-3
AT2G04030	HS905	Chaperone protein htpG family protein		AT2G20930	AT2G20930	SNARE-like superfamily protein		AT1G50670	OTU2	OVARIAN TUMOR DOMAIN-containing deubiquitinating enzyme 2, OTU domain-containing protein 2, EC 3.4.19.12 (Deubiquitinating enzyme OTU2)		AT1G23290	R27A2	Ribosomal protein L18e/L15 superfamily protein		AT5G19550	ASP2	Aspartate aminotransferase, cytoplasmic isozyme 1, EC 2.6.1.1 (Transaminase A)
AT5G19820	HYL1	ARM repeat superfamily protein		AT2G22310	UBP4	ubiquitin-specific protease 4		AT2G20630	P2C20	Probable protein phosphatase 2C 20, AtPP2C20, EC 3.1.3.16 (AtPPC3;1.2)		AT3G60245	R37A2	Zinc-binding ribosomal protein family protein		AT5G19990	RPT6A	26S proteasome regulatory subunit 8 homolog A (26S proteasome AAA-ATPase subunit RPT6a) (26S proteasome subunit 8 homolog A) (Regulatory particle triple-A ATPase subunit 6a)
AT2G17130	IDH2	isocitrate dehydrogenase subunit 2		AT2G24180	C71B6	cytochrome p450 71b6		AT2G01490	PAHX	Phytanoyl-CoA dioxygenase, EC 1.14.11.18 (Phytanoyl-CoA 2-hydroxylase)		AT2G21660	RBG7	cold, circadian rhythm, and rna binding 2		AT5G20890	CCT2	T-complex protein 1 subunit beta, TCP-1-beta (CCT-beta) (Chaperonin CCT2)
AT5G07370	IPMKA	inositol polyphosphate kinase 2 alpha		AT2G24420	AT2G24420	DNA repair ATPase-like protein		AT5G64120	PER71	Peroxidase 71, Atperox P71, EC 1.11.1.7 (ATP15a) (ATPO2)		AT2G33410	RBGD2	RNA-binding (RRM/RBD/RNP motifs) family protein		AT5G23540	RPN11	26S proteasome non-ATPase regulatory subunit 14 homolog, EC 3.4.19.- (26S proteasome regulatory subunit RPN11, AtRPN11)
AT3G01090	KIN10	SNF1 kinase homolog 10		AT2G25110	SDF2	stromal cell-derived factor 2-like protein precursor		AT1G62390	PHOX2	Protein CLMP1 (CLUMPED CHLOROPLASTS 1) (Protein MADB2) (Protein PHOX2) (Putative myosin adapter B2)		AT4G09040	RBP	RNA-binding (RRM/RBD/RNP motifs) family protein		AT5G23740	RPS11C	40S ribosomal protein S11-3
AT3G29160	KIN11	SNF1 kinase homolog 11		AT2G26800	HMGCL	Aldolase superfamily protein		AT4G13660	PILR2	Pinoresinol reductase 2, AtPrR2 ((-)-pinoresinol reductase, EC 1.23.1.3) (Pinoresinol-lariciresinol reductase 2, AtPLR2)		AT1G67090	RBS1A	ribulose bisphosphate carboxylase small chain 1A		AT5G26360	CCT3	T-complex protein 1 subunit gamma, TCP-1-gamma (CCT-gamma) (Chaperonin CCT3)
AT5G03350	LECT6	Legume lectin family protein		AT2G27600	VPS4	AAA-type ATPase family protein		AT2G45220	PME17	Probable pectinesterase/pectinesterase inhibitor 17 [Includes: Pectinesterase inhibitor 17 (Pectin methylesterase inhibitor 17); Pectinesterase 17, PE 17, EC 3.1.1.11 (Pectin methylesterase 17, AtPME17) ]		AT5G26742	RH3	DEAD box RNA helicase (RH3)		AT5G27770	RPL22C	60S ribosomal protein L22-3
AT1G51660	MKK4	mitogen-activated protein kinase kinase 4		AT2G30620	H12	winged-helix DNA-binding transcription factor family protein		AT1G09780	PMG1	2,3-bisphosphoglycerate-independent phosphoglycerate mutase 1, BPG-independent PGAM 1, Phosphoglyceromutase 1, EC 5.4.2.12 (PGAM-I 1)		AT2G43030	RK3A	Ribosomal protein L3 family protein		AT5G35360	CAC2	Biotin carboxylase, chloroplastic, EC 6.3.4.14 (Acetyl-coenzyme A carboxylase biotin carboxylase subunit A)
AT3G04740	MED14	RNA polymerase II transcription mediator		AT2G31060	EMB2785	elongation factor family protein		AT4G27500	PPI1	Proton pump-interactor 1		AT1G05190	RK6	Ribosomal protein L6 family		AT5G35530	RPS3C	40S ribosomal protein S3-3
AT3G57050	METC	cystathionine beta-lyase		AT2G31110	TBL40	trichome birefringence-like protein (DUF828)		AT4G29350	PRF2	Profilin-2 (AtPROF2) (AthPRF2)		AT4G27090	RL142	Ribosomal protein L14		AT5G43780	APS4	ATP sulfurylase 4, chloroplastic, EC 2.7.7.4
AT5G55130	MOCS3	co-factor for nitrate reductase and xanthine dehydrogenase 5		AT2G32700	LUH	LEUNIG-like protein		AT1G43190	PTBP3	Polypyrimidine tract-binding protein homolog 3		AT1G09590	RL211	Translation protein SH3-like family protein		AT5G50920	CLPC1	Chaperone protein ClpC1, chloroplastic (ATP-dependent Clp protease ATP-binding subunit ClpC homolog 1) (Casein lytic proteinase C1) (Protein DE-REGULATED CAO ACCUMULATION 1) (Protein IRON-RESCUED MUTANT 1)
AT3G16270	MTV1	ENTH/VHS family protein		AT2G33530	SCP46	serine carboxypeptidase-like 46		AT1G43890	RABC1	Ras-related protein RABC1, AtRABC1 (Ras-related protein Rab18, AtRab18)		AT3G49910	RL261	Translation protein SH3-like family protein		AT5G58290	RPT3	26S proteasome regulatory subunit 6B homolog (26S protease subunit 6B homolog) (26S proteasome AAA-ATPase subunit RPT3) (Protein BMAA insensitive morphology 409) (Regulatory particle triple-A ATPase subunit 3)
AT3G19960	MYO1	myosin 1		AT2G35940	BLH1	BEL1-like homeodomain 1		AT5G54900	RB45A	Polyadenylate-binding protein RBP45A, Poly(A)-binding protein RBP45A (RNA-binding protein 45A, AtRBP45A)		AT3G18740	RL303	Ribosomal protein L7Ae/L30e/S12e/Gadd45 family protein		AT5G63680	unknown	Unknown
AT1G04280	NADKC	P-loop containing nucleoside triphosphate hydrolases superfamily protein		AT2G36160	RPS11	Ribosomal protein S11 family protein		AT1G11650	RB45B	Polyadenylate-binding protein RBP45B, Poly(A)-binding protein RBP45B (RNA-binding protein 45B, AtRBP45B)		AT1G43170	RL31	ribosomal protein 1		AtMg01190	ATPA	ATP synthase subunit alpha, mitochondrial
AT3G18410	NDBAB	NADH dehydrogenase ubiquinone 1 beta subcomplex subunit 10-B-like protein (Complex I subunit NDUFS6)		AT2G40660	AT2G40660	Nucleic acid-binding%2C OB-fold-like protein		AT3G11400	RBP	Eukaryotic translation initiation factor 3 subunit G, eIF3g (Eukaryotic translation initiation factor 3 RNA-binding subunit, eIF-3 RNA-binding subunit) (Eukaryotic translation initiation factor 3 subunit 4)		AT3G09630	RL4A	Ribosomal protein L4/L1 family		AT5G61780	TSN2	TUDOR-SN protein 2
AT5G04900	NOL	NYC1-like protein		AT2G40840	DPE2	disproportionating enzyme 2		AT3G58510	RH11	DEAD-box ATP-dependent RNA helicase 11, EC 3.6.4.13		AT1G74050	RL63	Ribosomal protein L6 family protein
AT4G35800	NRPB1	RNA polymerase II large subunit		AT2G41100	CML12	Calcium-binding EF hand family protein		AT2G42520	RH37	DEAD-box ATP-dependent RNA helicase 37, EC 3.6.4.13		AT5G63420	RNJ	RNA-metabolising metallo-beta-lactamase family protein
AT2G15430	NRPB3	DNA-directed RNA polymerase family protein		AT2G41740	VILI2	villin 2		AT1G53500	RHM2	Trifunctional UDP-glucose 4,6-dehydratase/UDP-4-keto-6-deoxy-D-glucose 3,5-epimerase/UDP-4-keto-L-rhamnose-reductase RHM2 (NDP-rhamnose synthase) (Protein MUCILAGE-MODIFIED 4) (Protein RHAMNOSE BIOSYNTHESIS 2) (Rhamnose biosynthetic enzyme 2, AtRHM2) (UDP-L-rhamnose synthase MUM4) [Includes: UDP-glucose 4,6-dehydratase, EC 4.2.1.76; UDP-4-keto-6-deoxy-D-glucose 3,5-epimerase/UDP-4-keto-L-rhamnose…		AT2G33800	RR5	Ribosomal protein S5 family protein
AT1G79280	NUA	nuclear pore anchor		AT2G41840	RS23	Ribosomal protein S5 family protein		AT1G63000	RMLCD	Bifunctional dTDP-4-dehydrorhamnose 3,5-epimerase/dTDP-4-dehydrorhamnose reductase, EC 1.1.1.133, EC 5.1.3.13 (dTDP-L-rhamnose synthase)		AT2G04390	RS171	Ribosomal S17 family protein
AT1G34000	OHP2	one-helix protein 2		AT2G43770	AT2G43770	Transducin/WD40 repeat-like superfamily protein		AT4G27000	RP45C	Polyadenylate-binding protein RBP45C, Poly(A)-binding protein RBP45C (RNA-binding protein 45C, AtRBP45C)		AT2G41840	RS23	Ribosomal protein S5 family protein
AT1G30580	OLA1	GTP binding protein		AT2G45240	MAP1A	methionine aminopeptidase 1A		AT3G44340	SC24C	Protein transport protein Sec24-like CEF		AT5G02960	RS232	Ribosomal protein S12/S23 family protein
AT1G69460	P24DA	emp24/gp25L/p24 family/GOLD family protein		AT2G45540	BCHC2	WD-40 repeat family protein / beige-like protein		AT3G29250	SDR4	Short-chain dehydrogenase reductase 4, AtSDR4, EC 1.1.1.-		AT5G07090	RS42	Ribosomal protein S4 (RPS4A) family protein
AT4G33920	P2C63	Protein phosphatase 2C family protein		AT2G45810	RH6	DEA(D/H)-box RNA helicase family protein		AT4G14040	SEBP2	Selenium-binding protein 2 (Protein EMBRYO SAC DEVELOPMENT ARREST 38)		AT2G37270	RS51	ribosomal protein 5B
AT4G04020	PAP1	fibrillin		AT2G47650	UXS4	UDP-xylose synthase 4		AT5G08590	SRK2G	Serine/threonine-protein kinase SRK2G, EC 2.7.11.1 (Arabidopsis protein SK1) (OST1-kinase-like 8) (SNF1-related kinase 2.1, SnRK2.1)		AT3G55800	S17P	sedoheptulose-bisphosphatase
AT2G46910	PAP10	Plastid-lipid associated protein PAP / fibrillin family protein		AT3G01090	KIN10	SNF1 kinase homolog 10		AT5G20890	TCPB	T-complex protein 1 subunit beta, TCP-1-beta (CCT-beta) (Chaperonin CCT2)		AT3G14067	SBT14	Subtilase family protein
AT1G79090	PAT1H	topoisomerase II-associated protein		AT3G01540	RH14	DEAD box RNA helicase 1		AT1G24510	TCPE	T-complex protein 1 subunit epsilon, TCP-1-epsilon (CCT-epsilon) (Chaperonin CCT5)		AT1G32900	SSG1	UDP-Glycosyltransferase superfamily protein
AT5G47070	PBL19	Protein kinase superfamily protein		AT3G01980	AT3G01980	NAD(P)-binding Rossmann-fold superfamily protein		AT1G45145	TRXH5	Thioredoxin H5, AtTrxh5 (Protein LOCUS OF INSENSITIVITY TO VICTORIN 1) (Thioredoxin 5, AtTRX5)		AT5G13650	SVR3	elongation factor family protein
AT2G22480	PFKA5	phosphofructokinase 5		AT3G02530	CCT6A	TCP-1/cpn60 chaperonin family protein		AT1G22360	U85A2	UDP-glycosyltransferase 85A2, EC 2.4.1.-		AT5G55220	TIG	trigger factor type chaperone family protein
AT3G51260	PSA7A	20S proteasome alpha subunit PAD1		AT3G03960	CCT8	TCP-1/cpn60 chaperonin family protein		AT3G01390	VATG1	V-type proton ATPase subunit G1, V-ATPase subunit G1 (Vacuolar H(+)-ATPase subunit G isoform 1) (Vacuolar proton pump subunit G1)		AT1G67325	YZR3	Ran BP2/NZF zinc finger-like superfamily protein
AT3G60820	PSB1	N-terminal nucleophile aminohydrolases (Ntn hydrolases) superfamily protein		AT3G05000	AT3G05000	Transport protein particle (TRAPP) component		AT3G13300	VCS	Enhancer of mRNA-decapping protein 4 (Protein VARICOSE)		AT1G58270	ZW9	TRAF-like family protein
AT1G44575	PSBS	Chlorophyll A-B binding family protein		AT3G06650	ACLB1	ATP-citrate lyase B-1		AT2G27600	VPS4	Protein SUPPRESSOR OF K(+) TRANSPORT GROWTH DEFECT 1, AtSKD1, EC 3.6.4.6 (Protein VACUOLAR PROTEIN SORTING 4)		AT4G14300	RBGD4	RNA-binding (RRM/RBD/RNP motifs) family protein
AT1G31220	PUR3	Formyl transferase		AT3G07100	SC24A	Sec23/Sec24 protein transport family protein						AT4G01037	WTF1	Ubiquitin carboxyl-terminal hydrolase family protein
AT1G35470	RANBM	SPla/RYanodine receptor (SPRY) domain-containing protein		AT3G07690	GPDH2	6-phosphogluconate dehydrogenase family protein
AT1G20880	RBP	RNA-binding (RRM/RBD/RNP motifs) family protein		AT3G08580	ADT1	ADP/ATP carrier 1
AT3G46770	REM22	AP2/B3-like transcriptional factor family protein		AT3G09440	HSP7C	Heat shock protein 70 (Hsp 70) family protein
AT3G57520	RFS2	seed imbibition 2		AT3G09840	CD48A	cell division cycle 48
AT2G33730	RH21	P-loop containing nucleoside triphosphate hydrolases superfamily protein		AT3G10270	GYRBP	DNA gyrase subunit B
AT4G16990	RLM3	disease resistance prote		AT3G10920	SODM1	manganese superoxide dismutase 1
AT5G41520	RPS10	RNA binding Plectin/S10 domain-containing protein		AT3G11830	CCT7	TCP-1/cpn60 chaperonin family protein
AT3G52580	RPS14	Ribosomal protein S11 family protein		AT3G11910	UBP13	ubiquitin-specific protease 13
AT2G39340	SAC3A	SAC3/GANP/Nin1/mts3/eIF-3 p25 family		AT3G11930	AT3G11930	Adenine nucleotide alpha hydrolases-like superfamily protein
AT3G02110	SCP25	serine carboxypeptidase-like 25		AT3G12800	DECR2	short-chain dehydrogenase-reductase B
AT1G71410	SCYL2B	ARM repeat superfamily protein		AT3G13300	VCS	Transducin/WD40 repeat-like superfamily protein
AT2G25110	SDF2	stromal cell-derived factor 2-like protein precursor		AT3G13860	CH60C	heat shock protein 60-3A
AT4G01800	SECA1	Albino or Glassy Yellow 1		AT3G14100	UBP1C	RNA-binding (RRM/RBD/RNP motifs) family protein
AT4G11260	SGT1B	phosphatase-like protein		AT3G14790	RHM3	rhamnose biosynthesis 3
AT1G75950	SKP1A	S phase kinase-associated protein 1		AT3G14990	DJ1A	Class I glutamine amidotransferase-like superfamily protein
AT5G61210	SNP33	soluble N-ethylmaleimide-sensitive factor adaptor protein 33		AT3G15610	AT3G15610	Transducin/WD40 repeat-like superfamily protein
AT4G15520	SpoU	tRNA/rRNA methyltransferase (SpoU) family protein		AT3G15980	COB23	Coatomer%2C beta subunit
AT2G47450	SR43C	chloroplast signal recognition particle component (CAO)		AT3G16565	AT3G16565	threonyl and alanyl tRNA synthetase second additional domain-containing protein
AT3G51420	SSL4	strictosidine synthase-like 4		AT3G16640	TCTP1	translationally controlled tumor protein
AT5G20830	SUS1	sucrose synthase 1		AT3G16830	TPR2	TOPLESS-related 2
AT5G26710	SYEC	Glutamyl/glutaminyl-tRNA synthetase class Ic		AT3G17020	AT3G17020	Adenine nucleotide alpha hydrolases-like superfamily protein
AT5G49030	SYIM	tRNA synthetase class I (M and V) family protein		AT3G18080	BGL44	B-S glucosidase 44
AT4G20890	TBB9	tubulin beta-9 chain		AT3G18990	VRN1	AP2/B3-like transcriptional factor family protein
AT3G55440	TPIS	triosephosphate isomerase		AT3G19130	RBP47	RNA-binding protein 47
AT3G27190	UKL2	uridine kinase-like 2		AT3G20050	CCT1	T-complex protein 1 alpha subunit
AT5G54110	VAP41	membrane-associated mannitol-induced		AT3G20290	EHD1	EPS15 homology domain 1
AT4G02620	VATF	vacuolar ATPase subunit F family protein		AT3G21220	MKK5	MAP kinase kinase 5
AT1G23950	Y1239	hypothetical protein (DUF626)		AT3G23570	AT3G23570	alpha/beta-Hydrolases superfamily protein
AT1G77540	Y1754	Acyl-CoA N-acyltransferases (NAT) superfamily protein		AT3G23990	CH60A	heat shock protein 60
AT5G65410	ZHD1	homeobox protein 25		AT3G26520	TIP12	tonoplast intrinsic protein 2
				AT3G29160	KIN11	SNF1 kinase homolog 11
				AT3G42170	DSLE	BED zinc finger and hAT dimerization domain-containing protein DAYSLEEPER
				AT3G44300	NRL2	nitrilase 2
				AT3G45640	MPK3	mitogen-activated protein kinase 3
				AT3G47340	ASNS1	glutamine-dependent asparagine synthase 1
				AT3G48000	AL2B4	aldehyde dehydrogenase 2B4
				AT3G50950	R13L4	HOPZ-ACTIVATED RESISTANCE 1
				AT3G51160	GMD2	NAD(P)-binding Rossmann-fold superfamily protein
				AT3G52560	UEV1D	ubiquitin E2 variant 1D-4
				AT3G53110	RH38	P-loop containing nucleoside triphosphate hydrolases superfamily protein
				AT3G53520	UXS1	UDP-glucuronic acid decarboxylase 1
				AT3G53580	DAPF	diaminopimelate epimerase family protein
				AT3G54470	UMPS	uridine 5-monophosphate synthase / UMP synthase (PYRE-F) (UMPS)
				AT3G55440	TPIS	triosephosphate isomerase
				AT3G55630	FPGS3	DHFS-FPGS homolog D
				AT3G58510	RH11	DEA(D/H)-box RNA helicase family protein
				AT3G58580	CCR4B	DNAse I-like superfamily protein
				AT3G59770	SAC9	sacI homology domain-containing protein / WW domain-containing protein
				AT3G60190	DRP1E	DYNAMIN-like 1E
				AT3G61200	AT3G61200	Thioesterase superfamily protein
				AT3G61240	RH12	DEA(D/H)-box RNA helicase family protein
				AT3G61430	PIP11	plasma membrane intrinsic protein 1A
				AT3G61710	BECN1	AUTOPHAGY 6
				AT3G62820	AT3G62820	Plant invertase/pectin methylesterase inhibitor superfamily protein
				AT3G63460	SC31B	transducin family protein / WD-40 repeat family protein
				AT4G00660	RH8	RNAhelicase-like 8
				AT4G03200	AT4G03200	catalytics
				AT4G03430	STA1	pre-mRNA splicing factor-like protein
				AT4G04910	NSF	AAA-type ATPase family protein
				AT4G05420	DDB1A	damaged DNA binding protein 1A
				AT4G10120	SPSA4	Sucrose-phosphate synthase family protein
				AT4G10320	SYIC	tRNA synthetase class I (M and V) family protein
				AT4G10490	DLO2	2-oxoglutarate (2OG) and Fe(II)-dependent oxygenase superfamily protein
				AT4G10590	UBP9	ubiquitin-specific protease 10
				AT4G10790	PUX10	UBX domain-containing protein
				AT4G11270	AT4G11270	Transducin/WD40 repeat-like superfamily protein
				AT4G11820	HMCS	hydroxymethylglutaryl-CoA synthase / HMG-CoA synthase / 3-hydroxy-3-methylglutaryl coenzyme A synthase
				AT4G16130	ARAK	arabinose kinase
				AT4G18100	RL321	Ribosomal protein L32e
				AT4G19006	PS13B	Proteasome component (PCI) domain protein
				AT4G21450	VAP42	PapD-like superfamily protein
				AT4G22570	APT3	adenine phosphoribosyl transferase 3
				AT4G23620	RPS25	Ribosomal protein L25/Gln-tRNA synthetase anti-codon-binding domain-containing protein
				AT4G24190	ENPL	Chaperone protein htpG family protein
				AT4G26270	PFKA3	phosphofructokinase 3
				AT4G26840	SUMO1; SUMO2	small ubiquitin-like modifier 1
				AT4G26870	SYDC1	Class II aminoacyl-tRNA and biotin synthetases superfamily protein
				AT4G26970	ACO2M	aconitase 2
				AT4G28470	PSD2B	26S proteasome regulatory subunit S2 1B
				AT4G28610	PHR1	phosphate starvation response 1
				AT4G29040	PRS4A	regulatory particle AAA-ATPase 2A
				AT4G30890	UBP24	ubiquitin-specific protease 24
				AT4G31300	PSB6	N-terminal nucleophile aminohydrolases (Ntn hydrolases) superfamily protein
				AT4G32180	PANK2	pantothenate kinase 2
				AT4G33050	IQM1	calmodulin-binding family protein
				AT4G34030	MCCB	3-methylcrotonyl-CoA carboxylase
				AT4G34260	FUCO2	1-alpha-L-fucosidase
				AT4G34620	RPS16	small subunit ribosomal protein 16
				AT4G35410	AP1S2	Clathrin adaptor complex small chain family protein
				AT4G37870	PCKA1	phosphoenolpyruvate carboxykinase 1
				AT4G38630	PSMD4	regulatory particle non-ATPase 10
				AT4G39330	CADH9	cinnamyl alcohol dehydrogenase 9
				AT4G39520	DRG3	GTP-binding protein-like protein
				AT5G01750	LOR15	LURP-one-like protein (DUF567)
				AT5G02490	HSP702	Heat shock protein 70 (Hsp 70) family protein
				AT5G03290	IDH5	isocitrate dehydrogenase V
				AT5G03350	LECT6	Legume lectin family protein
				AT5G04130	GYRBM	DNA GYRASE B2
				AT5G04170	CML50	Calcium-binding EF-hand family protein
				AT5G05010	COPD	clathrin adaptor complexes medium subunit family protein
				AT5G11040	TR120	TRS120
				AT5G11060	KNAT4	homeobox protein knotted-1-like 4
				AT5G11490	APBLA	adaptin family protein
				AT5G13430	UCRI1	Ubiquinol-cytochrome C reductase iron-sulfur subunit
				AT5G13480	FY	Transducin/WD40 repeat-like superfamily protein
				AT5G14590	ICDHP	Isocitrate/isopropylmalate dehydrogenase family protein
				AT5G14670	ATARFA1B	ADP-ribosylation factor A1B
				AT5G15870	AT5G15870	glycosyl hydrolase family 81 protein
				AT5G16070	CCT6B	TCP-1/cpn60 chaperonin family protein
				AT5G16130	RPS7	Ribosomal protein S7e family protein
				AT5G18110	eIF4E5	Putative cap-binding protein
				AT5G18380	RPS163	Ribosomal protein S5 domain 2-like superfamily protein
				AT5G18410	PIR	transcription activator
				AT5G20490	MYO17	myosin family protein with Dil
				AT5G20830	SUS1	sucrose synthase 1
				AT5G21160	LRP1A	LA RNA-binding protein
				AT5G21326	CIPKQ	Ca2+regulated serine-threonine protein kinase family protein
				AT5G22630	AROD5	arogenate dehydratase 5
				AT5G23880	CPSF2	cleavage and polyadenylation specificity factor 100
				AT5G24710	TWD40-2	Transducin/WD40 repeat-like superfamily protein
				AT5G24810	AT5G24810	ABC1 family protein
				AT5G26360	CCT3	TCP-1/cpn60 chaperonin family protein
				AT5G27380	GSHB	glutathione synthetase 2
				AT5G27640	eIF3B	translation initiation factor 3B1
				AT5G35430	AT5G35430	Tetratricopeptide repeat (TPR)-like superfamily protein
				AT5G35680	AT5G35680	Nucleic acid-binding%2C OB-fold-like protein
				AT5G38880	AUG_5	HAUS augmin-like complex subunit
				AT5G42020	BIP2	Heat shock protein 70 (Hsp 70) family protein
				AT5G42080	DRP1A	dynamin-like protein
				AT5G42390	SPP	Insulinase (Peptidase family M16) family protein
				AT5G43940	ADHX	GroES-like zinc-binding dehydrogenase family protein
				AT5G45490	DRL35	P-loop containing nucleoside triphosphate hydrolases superfamily protein
				AT5G45500	AT5G45500	RNI-like superfamily protein
				AT5G45620	PS13A	Proteasome component (PCI) domain protein
				AT5G46790	PYL1	PYR1-like 1
				AT5G47010	RENT1	RNA helicase
				AT5G47500	PME68	Pectin lyase-like superfamily protein
				AT5G48620	RP8L4	Disease resistance protein (CC-NBS-LRR class) family
				AT5G49030	SYIM	tRNA synthetase class I (M and V) family protein
				AT5G52580	AT5G52580	RabGAP/TBC domain-containing protein
				AT5G53350	CLPX1	CLP protease regulatory subunit X
				AT5G54440	TR130	CLUB
				AT5G58670	PLCD1	phospholipase C1
				AT5G58950	AT5G58950	Protein kinase superfamily protein
				AT5G59840	RAB8A	Ras-related small GTP-binding family protein
				AT5G60160	AT5G60160	Zn-dependent exopeptidases superfamily protein
				AT5G61780	TSN2	TUDOR-SN protein 2
				AT5G62700	TBB3	tubulin beta chain 3
				AT5G64220	CMTA2	Calmodulin-binding transcription activator protein with CG-1 and Ankyrin domain
				AT5G64380	AT5G64380	Inositol monophosphatase family protein
				AT5G67630	AT5G67630	P-loop containing nucleoside triphosphate hydrolases superfamily protein
				ATCG00130	ATPF	ATPase%2C F0 complex%2C subunit B/B%2C bacterial/chloroplast
				ATCG00190	RPOB	RNA polymerase subunit beta
				ATCG00330	RR14	ribosomal protein S14
				ATCG00500	ACCD	acetyl-CoA carboxylase carboxyl transferase subunit beta
				ATCG00660	RK20	ribosomal protein L20
				ATCG00680	PSBB	photosystem II reaction center protein B
				ATCG01120	RR15	ribosomal protein S15

## Sheet: DS2 PB proteomes
Supplemental Data. Solis-Miranda et al. (2023). Biomolecular condensates and stress. Plant Cell.
Supplemental Dataset 2: Full list of PB-associated proteins isolated from DCP1, DCP2, DCP5 and UPF1 immunoprecipitations
DCP1 (heat stress)				DCP1 (no-stress)				DCP2 (no-stress)				DCP5 (no-stress)				UPF1 (no-stress)
Protein Ids	Gene name	Description		Protein Ids	Gene name	Description		Protein Ids	Gene name	Description		Protein Ids	Gene name	Description		Protein Ids	Gene name	Description
AT1G04110	SBT12	Subtilisin-like protease SBT1.2 (EC 3.4.21.-) (Cucumisin-like serine protease SDD1) (Protein STOMATAL DENSITY AND DISTRIBUTION 1) (Subtilase subfamily 1 member 2) (AtSBT1.2) (Subtilisin-like protease SDD1)		AT1G02780	RL191	60S ribosomal protein L19-1 (Protein EMBRYO DEFECTIVE 2386)		AT1G08370	DCP1	mRNA-decapping enzyme-like protein (EC 3.-.-.-) (DCP1 homolog)		AT1G01080	AT1G01080	RNA-binding (RRM/RBD/RNP motifs) family protein		AT1G01300	APF2	Aspartyl protease family protein 2 (EC 3.4.23.-)
AT1G04680	PLY1	Probable pectate lyase 1 (EC 4.2.2.2) (Pectate lyase A1)		AT1G02920	GSTF7	Glutathione S-transferase F7 (EC 2.5.1.18) (AtGSTF8) (GST class-phi member 7) (Glutathione S-transferase 11)		AT1G20620	CATA3	Catalase-3 (EC 1.11.1.6)		AT1G01100	RLA11	60S acidic ribosomal protein P1-1		AT1G02080	AT1G02080	transcription regulators
AT1G07960	PDI51	Protein disulfide-isomerase 5-1 (AtPDIL5-1) (Protein disulfide-isomerase 6-1) (AtPDIL6-1)		AT1G04410	MDHC1	Malate dehydrogenase 1, cytoplasmic (EC 1.1.1.37) (Cytosolic NAD-dependent malate dehydrogenase 1) (cNAD-MDH1) (Cytosolic malate dehydrogenase 1) (Cytosolic MDH1)		AT1G54490	XRN4	5'-3' exoribonuclease 4 (EC 3.1.13.-) (Protein ACC INSENSITIVE 1) (Protein ETHYLENE INSENSITIVE 5) (Protein EXORIBONUCLEASE 4)		AT1G01300	APF2	Aspartyl protease family protein 2 (EC 3.4.23.-)		AT1G02813	AT1G02813	Protein of unknown function, DUF538
AT1G08370	DCP1	mRNA-decapping enzyme-like protein (EC 3.-.-.-) (DCP1 homolog)		AT1G04690	KCAB	Probable voltage-gated potassium channel subunit beta (K(+) channel subunit beta) (Potassium voltage beta 1) (KV-beta1)		AT1G56070	EF2	Elongation factor 2 (EF-2) (Protein LOW EXPRESSION OF OSMOTICALLY RESPONSIVE GENES 1)		AT1G01510	CTBP	C-terminal binding protein AN (CtBP) (Protein ANGUSTIFOLIA) (Protein DETORQUEO)		AT1G04680	PLY1	Probable pectate lyase 1 (EC 4.2.2.2) (Pectate lyase A1)
AT1G08450	CALR3	Calreticulin-3 (Protein PRIORITY IN SWEET LIFE 1)		AT1G06290	ACOX3	Acyl-coenzyme A oxidase 3, peroxisomal (AOX 3) (Acyl-CoA oxidase 3) (EC 1.3.3.6) (Medium-chain acyl-CoA oxidase) (AtCX3)		AT1G77680	DI32L	Inactive exonuclease DIS3L2 (DIS3-like exonuclease 2) (Protein SUPPRESSOR OF VARICOSE) (RRP44 homolog B) (Ribosomal RNA-processing protein 44 homolog B) (AtRRP44B)		AT1G02800	GUN1	Endoglucanase 1 (EC 3.2.1.4) (Cellulase 2) (AtCEL2) (Endo-1,4-beta glucanase 1)		AT1G06410	TPS7	Probable alpha,alpha-trehalose-phosphate synthase [UDP-forming] 7 (EC 2.4.1.15) (Trehalose-6-phosphate synthase 7) (AtTPS7)
AT1G09630	RAA2A	Ras-related protein RABA2a (AtRABA2a) (Ras-related protein Rab11C) (AtRab11C)		AT1G07140	RBP1A	Ran-binding protein 1 homolog a (Ran-binding protein siRanBP)		AT1G79090	PAT1H	Protein PAT1 homolog (AtPAT1)		AT1G02813	AT1G02813	Protein of unknown function, DUF538		AT1G07310	AT1G07310	Calcium-dependent lipid-binding (CaLB domain) family protein
AT1G10170	NFXL1	NF-X1-type zinc finger protein NFXL1 (AtNFXL1) (EC 2.3.2.-)		AT1G07310	AT1G07310	Calcium-dependent lipid-binding (CaLB domain) family protein (F22G5.35) (Similar to SRC2) (Similar to SRC2 dbj|BAA19769)		AT1G79920	HSP7P	Heat shock 70 kDa protein 15 (Heat shock protein 70-15) (AtHsp70-15)		AT1G04170	AT1G04170	eukaryotic translation initiation factor 2 gamma subunit (EIF2 GAMMA)		AT1G08370	DCP1	mRNA-decapping enzyme-like protein (EC 3.-.-.-) (DCP1 homolog)
AT1G10290	DRP2A	Dynamin-2A (EC 3.6.5.5) (Dynamin-like protein 6) (Dynamin-related protein 2A)		AT1G07890	APX1	L-ascorbate peroxidase 1, cytosolic (AP) (AtAPx01) (EC 1.11.1.11)		AT1G79930	HSP7O	Heat shock 70 kDa protein 14 (Heat shock protein 70-14) (AtHsp70-14) (Heat shock protein 91)		AT1G04680	PLY1	Probable pectate lyase 1 (EC 4.2.2.2) (Pectate lyase A1)		AT1G08840	JHS1	DNA replication ATP-dependent helicase/nuclease JHS1 (Protein EMBRYO DEFECTIVE 2411) (Protein JING HE SHENG 1) [Includes: DNA replication nuclease JHS1 (EC 3.1.-.-); DNA replication ATP-dependent helicase JHS1 (EC 3.6.4.12)]
AT1G14830	DRP1C	Phragmoplastin DRP1C (EC 3.6.5.-) (Dynamin-like protein 1C) (Dynamin-like protein 5) (Dynamin-like protein DLP1) (Dynamin-related protein 1C) (AtDRP1C)		AT1G08200	AXS2	UDP-D-apiose/UDP-D-xylose synthase 2		AT2G45810	RH6	DEAD-box ATP-dependent RNA helicase 6 (EC 3.6.4.13)		AT1G04990	C3H3	Zinc finger CCCH domain-containing protein 3 (AtC3H3) (EC 3.1.-.-) (Zinc finger CCCH domain-containing protein ZFN-like 4)		AT1G10170	NFXL1	NF-X1-type zinc finger protein NFXL1 (AtNFXL1) (EC 2.3.2.-)
AT1G20510	4CLL5	Peroxisomal OPC-8:0-CoA ligase 1 (EC 6.2.1.-) (4-coumarate--CoA ligase isoform 9) (At4CL9) (4-coumarate--CoA ligase-like 5)		AT1G08370	DCP1	mRNA-decapping enzyme-like protein (EC 3.-.-.-) (DCP1 homolog)		AT3G13290	VCR	Varicose-related protein		AT1G07310	AT1G07310	Calcium-dependent lipid-binding (CaLB domain) family protein		AT1G10200	WLIM1	LIM domain-containing protein WLIM1 (Widely-expressed LIM protein 1) (AtWLIM1)
AT1G27540	AT1G27540	F-box protein (DUF295)		AT1G08450	CALR3	Calreticulin-3 (Protein PRIORITY IN SWEET LIFE 1)		AT3G13300	VCS	Enhancer of mRNA-decapping protein 4 (Protein VARICOSE)		AT1G07910	RNL	tRNA ligase 1 (AtRLG1) (AtRNL) (AtRlg1p) (EC 6.5.1.3) (Protein AT.I.24-9)		AT1G11650	RB45B	Polyadenylate-binding protein RBP45B (Poly(A)-binding protein RBP45B) (RNA-binding protein 45B) (AtRBP45B)
AT1G31440	SH3P1	SH3 domain-containing protein 1		AT1G08830	SODC1	Superoxide dismutase [Cu-Zn] 1 (EC 1.15.1.1) (Copper/zinc superoxide dismutase 1)		AT3G52930	ALFC8	Fructose-bisphosphate aldolase 8, cytosolic (AtFBA8) (EC 4.1.2.13) (Cytosolic aldolase 1) (cAld1)		AT1G08370	DCP1	mRNA-decapping enzyme-like protein (EC 3.-.-.-) (DCP1 homolog)		AT1G12310	CML13	Probable calcium-binding protein CML13 (Calmodulin-like protein 13)
AT1G35140	EXOL1	Protein EXORDIUM-like 1 (PHOSPHATE-INDUCED 1)		AT1G08980	AMI1	Amidase 1 (AtAMI1) (EC 3.5.1.4) (Translocon at the outer membrane of chloroplasts 64-I) (AtTOC64-I)		AT3G61240	RH12	DEAD-box ATP-dependent RNA helicase 12 (EC 3.6.4.13)		AT1G08730	MYO9	Myosin-9 (Myosin XI C) (AtXIC)		AT1G13190	AT1G13190	RNA-binding (RRM/RBD/RNP motifs) family protein
AT1G43170	RL31	60S ribosomal protein L3-1 (Protein EMBRYO DEFECTIVE 2207)		AT1G09640	EF1G1	Probable elongation factor 1-gamma 1 (EF-1-gamma 1) (eEF-1B gamma 1)		AT4G00660	RH8	DEAD-box ATP-dependent RNA helicase 8 (EC 3.6.4.13)		AT1G10170	NFXL1	NF-X1-type zinc finger protein NFXL1 (AtNFXL1) (EC 2.3.2.-)		AT1G14710	AT1G14710	hydroxyproline-rich glycoprotein family protein
AT1G48610	D1861	Putative DNA-binding protein At1g48610 (AT-hook DNA-binding motif-containing protein At1g48610)		AT1G09780	PMG1	2,3-bisphosphoglycerate-independent phosphoglycerate mutase 1 (BPG-independent PGAM 1) (Phosphoglyceromutase 1) (EC 5.4.2.12) (PGAM-I 1)		AT5G13570	DCP2	mRNA-decapping enzyme subunit 2 (AtDCP2) (Protein DECAPPING 2) (EC 3.6.1.62) (M(7)GpppN-mRNA hydrolase DCP2) (Protein TRIDENT)		AT1G10270	PPR29	Pentatricopeptide repeat-containing protein At1g10270 (Protein GLUTAMINE-RICH PROTEIN 23)		AT1G17370	UBP1B	Oligouridylate-binding protein 1B (AtUBP1b) (Polyuridylate-binding protein UBP1B) (Poly(U)-binding protein UBP1B)
AT1G57590	PAE2	Pectin acetylesterase 2 (EC 3.1.1.-)		AT1G10370	GSTUH	Glutathione S-transferase U17 (AtGSTU17) (EC 2.5.1.18) (GST class-tau member 17) (Glutathione S-transferase 30) (Protein EARLY RESPONSIVE TO DEHYDRATION 9)		AT5G47010	RENT1	Regulator of nonsense transcripts 1 homolog (EC 3.6.4.12) (EC 3.6.4.13) (ATP-dependent helicase UPF1)		AT1G10290	DRP2A	Dynamin-2A (EC 3.6.5.5) (Dynamin-like protein 6) (Dynamin-related protein 2A)		AT1G17580	MYO5	Myosin-5 (AtMYA1)
AT1G59610	DRP2B	Dynamin-2B (EC 3.6.5.5) (Dynamin-like protein 3) (Dynamin-related protein 2B)		AT1G10760	GWD1	Alpha-glucan water dikinase 1, chloroplastic (EC 2.7.9.4) (Protein starch excess 1) (Protein starch-related R1)		AT5G56000	HS904	Heat shock protein 90-4 (AtHSP90.4) (AtHsp90-4) (Heat shock protein 81-4) (Hsp81-4)		AT1G10590	AT1G10590	Nucleic acid-binding, OB-fold-like protein		AT1G17720	2ABB	Serine/threonine protein phosphatase 2A 55 kDa regulatory subunit B beta isoform (AtB beta) (PP2A, subunit B, beta isoform)
AT1G62740	HSOP2	Hsp70-Hsp90 organizing protein 2 (AtHop2)		AT1G11650	RB45B	Polyadenylate-binding protein RBP45B (Poly(A)-binding protein RBP45B) (RNA-binding protein 45B) (AtRBP45B)		AT5G56010	HS903	Heat shock protein 90-3 (AtHSP90.3) (AtHsp90-3) (HSP81.2) (Heat shock protein 81-3) (Hsp81-3) (Protein MUTANT SNC1-ENHANCING 10)		AT1G11650	RB45B	Polyadenylate-binding protein RBP45B (Poly(A)-binding protein RBP45B) (RNA-binding protein 45B) (AtRBP45B)		AT1G18660	AT1G18660	zinc finger (C3HC4-type RING finger) family protein
AT1G64390	GUN6	Endoglucanase 6 (EC 3.2.1.4) (Endo-1,4-beta glucanase 6)		AT1G11860	GCST	Aminomethyltransferase, mitochondrial (EC 2.1.2.10) (Glycine cleavage system T protein) (GCVT)		AT5G56030	HS902	Heat shock protein 90-2 (AtHSP90.2) (AtHsp90-2) (Heat shock protein 81-2) (Hsp81-2) (Protein EARLY-RESPONSIVE TO DEHYDRATION 8) (Protein LOSS OF RECOGNITION OF AVRRPM1 2) (Protein MUTANT SNC1-ENHANCING 12)		AT1G12770	RH47	DEAD-box ATP-dependent RNA helicase 47, mitochondrial (EC 3.6.4.13) (Protein EMBRYO DEFECTIVE 1586) (Protein INCREASED SIZE EXCLUSION LIMIT 1)		AT1G20010	TBB5	Tubulin beta-5 chain (Beta-5-tubulin)
AT1G64900	C89A2	Cytochrome P450 89A2 (EC 1.14.-.-) (ATH 6-1) (CYPLXXXIX)		AT1G11910	APA1	Aspartic proteinase A1 (EC 3.4.23.-)		AT3G12915	AT3G12915	Ribosomal protein S5/Elongation factor G/III/V family protein;(source:Araport11)		AT1G13020	IF4B2	Eukaryotic translation initiation factor 4B2 (AtTif4B2) (eIF4B2) (Protein SPONTANEOUS NECROTIC SPOTS)		AT1G20220	AT1G20220	Alba DNA/RNA-binding protein
AT1G65540	AT1G65540	LETM1-like protein		AT1G12230	AT1G12230	transaldolase (EC 2.2.1.2)		AT2G28790	AT2G28790	Pathogenesis-related thaumatin superfamily protein [Source:TAIR;Acc:AT2G28790]		AT1G13190	AT1G13190	RNA-binding (RRM/RBD/RNP motifs) family protein		AT1G20620	CATA3	Catalase-3 (EC 1.11.1.6)
AT1G70710	GUN8	Endoglucanase 8 (EC 3.2.1.4) (Cellulase 1) (AtCEL1) (Endo-1,4-beta glucanase 8)		AT1G12840	VATC	V-type proton ATPase subunit C (V-ATPase subunit C) (Vacuolar H(+)-ATPase subunit C) (Vacuolar proton pump subunit C)						AT1G13730	AT1G13730	Nuclear transport factor 2 (NTF2) family protein with RNA binding (RRM-RBD-RNP motifs) domain		AT1G21540	AEE9	Probable acyl-activating enzyme 9 (EC 6.2.1.-) (AMP-binding protein 9) (AtAMPBP9)
AT1G71040	LPR2	Multicopper oxidase LPR2 (EC 1.-.-.-) (Protein LOW PHOSPHATE ROOT 2)		AT1G15140	AT1G15140	FAD/NAD(P)-binding oxidoreductase						AT1G14710	AT1G14710	hydroxyproline-rich glycoprotein family protein		AT1G22760	PABP3	Polyadenylate-binding protein 3 (PABP-3) (Poly(A)-binding protein 3)
AT1G72610	GL31	Germin-like protein subfamily 3 member 1 (At-GERM1) (AtGER1) (AtGLP1)		AT1G15930	RS121	40S ribosomal protein S12-1						AT1G14830	DRP1C	Phragmoplastin DRP1C (EC 3.6.5.-) (Dynamin-like protein 1C) (Dynamin-like protein 5) (Dynamin-like protein DLP1) (Dynamin-related protein 1C) (AtDRP1C)		AT1G26110	DCP5	Protein decapping 5
AT1G72970	HTH	Protein HOTHEAD (Protein ADHESION OF CALYX EDGES)		AT1G15950	CCR1	Cinnamoyl-CoA reductase 1 (AtCCR1) (EC 1.2.1.44) (Protein IRREGULAR XYLEM 4)						AT1G14840	MP704	Microtubule-associated protein 70-4 (AtMAP70-4) (70 kDa microtubule-associated protein 4)		AT1G26460	PPR58	Pentatricopeptide repeat-containing protein At1g26460, mitochondrial
AT2G04160	AIR3	Subtilisin-like protease SBT5.3 (EC 3.4.21.-) (Auxin-induced in root cultures protein 3) (Subtilase subfamily 5 member 3) (AtSBT5.3) (Subtilisin-like protease AIR3)		AT1G15980	PNSB1	Photosynthetic NDH subunit of subcomplex B 1, chloroplastic (Protein PnsB1) (NAD(P)H DEHYDROGENASE SUBUNIT 48) (NDH-DEPENDENT CYCLIC ELECTRON FLOW 1)						AT1G16720	HC173	Protein HIGH CHLOROPHYLL FLUORESCENCE PHENOTYPE 173, chloroplastic		AT1G27090	AT1G27090	glycine-rich protein
AT2G13440	AT2G13440	Glucose-inhibited division family A protein		AT1G16080	AT1G16080	Uncharacterized protein						AT1G17370	UBP1B	Oligouridylate-binding protein 1B (AtUBP1b) (Polyuridylate-binding protein UBP1B) (Poly(U)-binding protein UBP1B)		AT1G27430	AT1G27430	GYF domain-containing protein
AT2G18110	EF1D2	Elongation factor 1-delta 2 (EF-1-delta 2) (Elongation factor 1B-beta 2) (eEF-1B beta 2)		AT1G17100	AT1G17100	At1g17100 (SOUL heme-binding family protein) (SOUL-like protein) (Similar to SOUL Protein)						AT1G17580	MYO5	Myosin-5 (AtMYA1)		AT1G29250	AT1G29250	Alba DNA/RNA-binding protein
AT2G30150	U87A1	UDP-glycosyltransferase 87A1 (EC 2.4.1.-)		AT1G17290	ALAT1	Alanine aminotransferase 1, mitochondrial (AtAlaAT1) (AtAlaATc) (EC 2.6.1.2) (Alanine-2-oxoglutarate aminotransferase 4) (EC 2.6.1.-)						AT1G18150	MPK8	Mitogen-activated protein kinase 8 (AtMPK8) (MAP kinase 8) (EC 2.7.11.24)		AT1G30630	COPE1	Coatomer subunit epsilon-1 (Epsilon-coat protein 1) (Epsilon-COP 1)
AT2G31880	SBIR1	Leucine-rich repeat receptor-like serine/threonine/tyrosine-protein kinase SOBIR1 (EC 2.7.10.1) (EC 2.7.11.1) (Protein EVERSHED) (Protein SUPPRESSOR OF BIR1-1)		AT1G19480	AT1G19480	At1g19480 (DNA glycosylase superfamily protein)						AT1G19880	AT1G19880	Regulator of chromosome condensation (RCC1) family protein		AT1G32790	CID11	Polyadenylate-binding protein-interacting protein 11 (PABP-interacting protein 11) (Poly(A)-binding protein-interacting protein 11) (PAM2-containing protein CID11) (Protein CTC-INTERACTING DOMAIN 11)
AT2G33530	SCP46	Serine carboxypeptidase-like 46 (EC 3.4.16.-)		AT1G19570	DHAR1	Glutathione S-transferase DHAR1, mitochondrial (EC 2.5.1.18) (Chloride intracellular channel homolog 1) (CLIC homolog 1) (Glutathione-dependent dehydroascorbate reductase 1) (AtDHAR1) (GSH-dependent dehydroascorbate reductase 1) (mtDHAR) (EC 1.8.5.1)						AT1G20220	AT1G20220	Alba DNA/RNA-binding protein		AT1G33470	AT1G33470	RNA-binding (RRM/RBD/RNP motifs) family protein
AT2G34480	R18A2	60S ribosomal protein L18a-2		AT1G20020	FNRL2	Ferredoxin--NADP reductase, leaf isozyme 2, chloroplastic (EC 1.18.1.2) (Leaf FNR 2) (AtLFNR2) (FNR-2)						AT1G22015	B3GT5	Probable beta-1,3-galactosyltransferase 5 (EC 2.4.1.-)		AT1G33680	AT1G33680	KH domain-containing protein
AT2G35450	AT2G35450	Catalytic/ hydrolase		AT1G20070	AT1G20070	Uncharacterized protein						AT1G22760	PABP3	Polyadenylate-binding protein 3 (PABP-3) (Poly(A)-binding protein 3)		AT1G33980	RENT3	Regulator of nonsense transcripts UPF3 (Nonsense mRNA reducing factor UPF3) (Up-frameshift suppressor 3 homolog) (AtUpf3)
AT2G35690	ACO12	Putative peroxisomal acyl-coenzyme A oxidase 1.2 (EC 1.3.3.6)		AT1G20340	PLAS2	Plastocyanin major isoform, chloroplastic (DNA-damage-repair/toleration protein DRT112)						AT1G24260	SEP_3	Developmental protein SEPALLATA 3 (Agamous-like MADS-box protein AGL9)		AT1G34430	ODP25	Dihydrolipoyllysine-residue acetyltransferase component 5 of pyruvate dehydrogenase complex, chloroplastic (EC 2.3.1.12) (Dihydrolipoamide S-acetyltransferase component 5 of pyruvate dehydrogenase complex) (Protein EMBRYO DEFECTIVE 3003) (Pyruvate dehydrogenase complex component E2 5) (PDC-E2 5) (PDCE2 5)
AT2G39270	KAD6C	Probable adenylate kinase 6, chloroplastic (EC 2.7.4.3) (ATP-AMP transphosphorylase 6) (ATP:AMP phosphotransferase) (Adenylate monophosphate kinase 6) (AMK6)		AT1G20630	CATA1	Catalase-1 (EC 1.11.1.6)						AT1G24764	MP702	Microtubule-associated protein 70-2 (AtMAP70-2) (70 kDa microtubule-associated protein 2)		AT1G43190	PTBP3	Polypyrimidine tract-binding protein homolog 3
AT2G39700	EXPA4	Expansin-A4 (AtEXPA4) (Alpha-expansin-4) (At-EXP4) (AtEx4) (Ath-ExpAlpha-1.6)		AT1G20950	PFPA1	Pyrophosphate--fructose 6-phosphate 1-phosphotransferase subunit alpha 1 (PFP 1) (6-phosphofructokinase, pyrophosphate dependent 1) (PPi-PFK 1) (Pyrophosphate-dependent 6-phosphofructose-1-kinase 1)						AT1G26110	DCP5	Protein decapping 5		AT1G43700	VIP1	Transcription factor VIP1 (Protein SULPHATE UTILIZATION EFFICIENCY 3) (VirE2-interacting protein 1) (AtVIP1) (bZIP transcription factor 51) (AtbZIP51) (bZIP protein 51)
AT2G41380	AT2G41380	At2g41380		AT1G21750	PDI11	Protein disulfide isomerase-like 1-1 (AtPDIL1-1) (EC 5.3.4.1) (Protein disulfide-isomerase 1) (PDI 1) (Protein disulfide-isomerase 5) (AtPDI5)						AT1G27090	AT1G27090	glycine-rich protein		AT1G43850	SEUSS	Transcriptional corepressor SEUSS (AtSEU)
AT2G42570	TBL39	Protein trichome birefringence-like 39		AT1G23740	AOR	NADPH-dependent alkenal/one oxidoreductase, chloroplastic (AtAOR) (EC 1.3.1.-)						AT1G27430	AT1G27430	GYF domain-containing protein		AT1G47490	RB47C	Polyadenylate-binding protein RBP47C (Poly(A)-binding protein RBP47C) (RNA-binding protein 47C) (AtRBP47C)
AT2G43980	ITPK4	Inositol 1,3,4-trisphosphate 5/6-kinase 4 (AtItpk-4) (Inositol-triphosphate 5/6-kinase 4) (Ins(1,3,4)P(3) 5/6-kinase 4) (EC 2.7.1.159) (Inositol-tetrakisphosphate 1-kinase 4)		AT1G25490	2AAA	Serine/threonine-protein phosphatase 2A 65 kDa regulatory subunit A alpha isoform (AtA alpha) (PP2A, subunit A, alpha isoform) (PR-65 A) (Protein ROOTS CURL IN NAPHTHYLPHTHALAMIC ACID 1) (Protein enhancer of ethylene-response 1)						AT1G29250	AT1G29250	Alba DNA/RNA-binding protein		AT1G47500	R47CP	Polyadenylate-binding protein RBP47C' (Poly(A)-binding protein RBP47C') (RNA-binding protein 47C') (AtRBP47C prime) (AtRBP47C')
AT3G02510	AT3G02510	Regulator of chromosome condensation (RCC1) fami		AT1G26110	DCP5	Protein decapping 5						AT1G30350	PLY4	Probable pectate lyase 4 (EC 4.2.2.2)		AT1G48410	AGO1	Protein argonaute 1
AT3G02760	SYHC	Histidine--tRNA ligase, cytoplasmic (EC 6.1.1.21) (Histidyl-tRNA synthetase) (HisRS)		AT1G29250	AT1G29250	Alba DNA/RNA-binding protein (At1g29250/F28N24_8) (F28N24.7 protein)						AT1G30360	CSCLD	CSC1-like protein ERD4 (Hyperosmolality-gated Ca2+ permeable channel 3.1) (AtOSCA3.1) (Protein EARLY-RESPONSIVE TO DEHYDRATION STRESS 4)		AT1G49760	PABP8	Polyadenylate-binding protein 8 (PABP-8) (Poly(A)-binding protein 8)
AT3G03950	ECT1	YTH domain-containing protein ECT1 (Protein EVOLUTIONARILY CONSERVED C-TERMINAL REGION 1)		AT1G29880	SYGM1	Glycine--tRNA ligase, mitochondrial 1 (EC 6.1.1.14) (Diadenosine tetraphosphate synthetase) (Ap4A synthetase) (EC 2.7.7.-) (Glycyl-tRNA synthetase 1) (GlyRS-1)						AT1G30460	CPSF	30-kDa cleavage and polyadenylation specificity factor 30 (EC 3.1.21.-) (Protein OXIDATIVE STRESS TOLERANT 6) (Zinc finger CCCH domain-containing protein 11) (AtC3H11)		AT1G52730	AT1G52730	Transducin/WD40 repeat-like superfamily protein
AT3G07010	PLY8	Probable pectate lyase 8 (EC 4.2.2.2)		AT1G30230	EF1D1	Elongation factor 1-delta 1 (EF-1-delta 1) (Elongation factor 1B-beta 1) (eEF-1B beta 1)						AT1G30680	TWIH	Twinkle homolog protein, chloroplastic/mitochondrial (DNA helicase) (EC 3.6.4.12) (DNA primase) (EC 2.7.7.-)		AT1G54080	UBP1A	Oligouridylate-binding protein 1A (AtUBP1a) (Polyuridylate-binding protein UBP1A) (Poly(U)-binding protein UBP1A)
AT3G09740	SYP71	Syntaxin-71 (AtSYP71)		AT1G31812	ACBP6	Acyl-CoA-binding domain-containing protein 6 (Acyl-CoA binding protein 6) (Acyl-CoA-binding protein) (ACBP)						AT1G31280	AGO2	Protein argonaute 2		AT1G54270	IF4A2	Eukaryotic initiation factor 4A-2 (eIF-4A-2) (EC 3.6.4.13) (ATP-dependent RNA helicase eIF4A-2) (DEAD-box ATP-dependent RNA helicase 19)
AT3G21230	4CL4	4-coumarate--CoA ligase 4 (4CL 4) (EC 6.2.1.12) ((E)-ferulate--CoA ligase) (EC 6.2.1.34) (4-coumarate--CoA ligase isoform 5) (At4CL5) (4-coumaroyl-CoA synthase 4) (Sinapate--CoA ligase) (EC 6.2.1.-)		AT1G32080	PLGG1	Plastidal glycolate/glycerate translocator 1, chloroplastic (Bacterial membrane protein LrgB-like protein) (AtLrgB)						AT1G31850	PMTK	Probable methyltransferase PMT20 (EC 2.1.1.-)		AT1G54490	XRN4	5'-3' exoribonuclease 4 (EC 3.1.13.-) (Protein ACC INSENSITIVE 1) (Protein ETHYLENE INSENSITIVE 5) (Protein EXORIBONUCLEASE 4)
AT3G21360	Y3136	Clavaminate synthase-like protein At3g21360 (EC 1.-.-.-)		AT1G33590	AT1G33590	Leucine-rich repeat (LRR) family protein						AT1G32790	CID11	Polyadenylate-binding protein-interacting protein 11 (PABP-interacting protein 11) (Poly(A)-binding protein-interacting protein 11) (PAM2-containing protein CID11) (Protein CTC-INTERACTING DOMAIN 11)		AT1G55150	RH20	DEAD-box ATP-dependent RNA helicase 20 (EC 3.6.4.13)
AT3G22850	AT3G22850	Aluminum induced protein with YGL and LRDR motif		AT1G35160	14334	14-3-3-like protein GF14 phi (General regulatory factor 4)						AT1G33430	B3GT8	Probable beta-1,3-galactosyltransferase 8 (EC 2.4.1.-)		AT1G55500	ECT4	YTH domain-containing protein ECT4 (Protein EVOLUTIONARILY CONSERVED C-TERMINAL REGION 4)
AT3G24830	R13A2	60S ribosomal protein L13a-2		AT1G35720	ANXD1	Annexin D1 (AnnAt1) (Annexin A1)						AT1G33680	AT1G33680	KH domain-containing protein		AT1G60780	AP1M2	AP-1 complex subunit mu-2 (Adaptor protein complex AP-1 subunit mu-2) (Adaptor protein-1 mu-adaptin 2) (Adaptor-related protein complex 1 subunit mu-2) (At-muB2-Ad) (Clathrin assembly protein complex 1 mu-2 medium chain) (Mu1-adaptin 2) (Protein HAPLESS 13)
AT3G25150	AT3G25150	Nuclear transport factor 2 (NTF2) family protein		AT1G41830	AT1G41830	SKU5-similar 6						AT1G43190	PTBP3	Polypyrimidine tract-binding protein homolog 3		AT1G62820	CML14	Probable calcium-binding protein CML14 (Calmodulin-like protein 14)
AT3G25700	AT3G25700	At3g25700		AT1G43190	PTBP3	Polypyrimidine tract-binding protein homolog 3						AT1G43700	VIP1	Transcription factor VIP1 (Protein SULPHATE UTILIZATION EFFICIENCY 3) (VirE2-interacting protein 1) (AtVIP1) (bZIP transcription factor 51) (AtbZIP51) (bZIP protein 51)		AT1G64390	GUN6	Endoglucanase 6 (EC 3.2.1.4) (Endo-1,4-beta glucanase 6)
AT3G27400	PLY11	Putative pectate lyase 11 (EC 4.2.2.2)		AT1G43670	F16P2	Fructose-1,6-bisphosphatase, cytosolic (FBPase) (EC 3.1.3.11) (D-fructose-1,6-bisphosphate 1-phosphohydrolase) (Protein FRUCTOSE INSENSITIVE 1)						AT1G47128	RD21A	Cysteine proteinase RD21A (EC 3.4.22.-) (Protein RESPONSIVE TO DEHYDRATION 21) (RD21)		AT1G66260	THO4C	THO complex subunit 4C (ALYREF homolog 3) (AtALY3)
AT3G29030	EXPA5	Expansin-A5 (AtEXPA5) (Alpha-expansin-5) (At-EXP5) (AtEx5) (Ath-ExpAlpha-1.4)		AT1G45145	TRXH5	Thioredoxin H5 (AtTrxh5) (Protein LOCUS OF INSENSITIVITY TO VICTORIN 1) (Thioredoxin 5) (AtTRX5)						AT1G47490	RB47C	Polyadenylate-binding protein RBP47C (Poly(A)-binding protein RBP47C) (RNA-binding protein 47C) (AtRBP47C)		AT1G70710	GUN8	Endoglucanase 8 (EC 3.2.1.4) (Cellulase 1) (AtCEL1) (Endo-1,4-beta glucanase 8)
AT3G46010	ADF1	Actin-depolymerizing factor 1 (ADF-1) (AtADF1)		AT1G47420	SDH5	Succinate dehydrogenase subunit 5, mitochondrial						AT1G47500	R47CP	Polyadenylate-binding protein RBP47C' (Poly(A)-binding protein RBP47C') (RNA-binding protein 47C') (AtRBP47C prime) (AtRBP47C')		AT1G70830	MLP28	MLP-like protein 28
AT3G47000	AT3G47000	At3g47000		AT1G48410	AGO1	Protein argonaute 1						AT1G48410	AGO1	Protein argonaute 1		AT1G71770	PABP5	Polyadenylate-binding protein 5 (PABP-5) (Poly(A)-binding protein 5)
AT3G47810	VPS29	Vacuolar protein sorting-associated protein 29 (Protein MAIGO 1) (Vesicle protein sorting 29)		AT1G49670	AT1G49670	ARP protein (REF)						AT1G48480	Y1848	Probable inactive receptor kinase At1g48480		AT1G75660	XRN3	5'-3' exoribonuclease 3 (AtXRN3) (EC 3.1.13.-) (Protein EXORIBONUCLEASE 3)
AT3G49100	SRP09	Signal recognition particle 9 kDa protein (SRP9)		AT1G50200	SYA	Alanine--tRNA ligase (EC 6.1.1.7) (Alanyl-tRNA synthetase) (AlaRS)						AT1G48650	DEXH3	DExH-box ATP-dependent RNA helicase DExH3 (EC 3.6.4.13)		AT1G75780	TBB1	Tubulin beta-1 chain (Beta-1-tubulin)
AT3G51840	ACOX4	Acyl-coenzyme A oxidase 4, peroxisomal (AOX 4) (EC 1.3.3.6) (G6p) (Short-chain acyl-CoA oxidase) (AtCX4) (AtG6) (SAOX)		AT1G50480	FTHS	Formate--tetrahydrofolate ligase (EC 6.3.4.3) (10-formyletrahydrofolate synthetase) (FHS) (FTHFS) (Formyltetrahydrofolate synthetase)						AT1G49670	AT1G49670	NQR		AT1G76010	AT1G76010	Alba DNA/RNA-binding protein
AT3G55010	PUR5	Phosphoribosylformylglycinamidine cyclo-ligase, chloroplastic (EC 6.3.3.1) (AIR synthase) (AIRS) (Phosphoribosyl-aminoimidazole synthetase)		AT1G51110	PAP12	Probable plastid-lipid-associated protein 12, chloroplastic (Fibrillin-10)						AT1G49760	PABP8	Polyadenylate-binding protein 8 (PABP-8) (Poly(A)-binding protein 8)		AT1G79990	COB21	Coatomer subunit beta'-1 (Beta'-coat protein 1) (Beta'-COP 1)
AT3G55430	AT3G55430	Beta-1, 3-glucanase-like protein		AT1G51650	ATP5E	ATP synthase subunit epsilon, mitochondrial (ATPase subunit epsilon)						AT1G50920	NOG1	Nucleolar GTP-binding protein 1		AT2G06850	XTH4	Xyloglucan endotransglucosylase/hydrolase protein 4 (At-XTH4) (XTH-4) (EC 2.4.1.207)
AT3G58750	CISY2	Citrate synthase 2, peroxisomal (EC 2.3.3.16)		AT1G51980	MPPA1	Probable mitochondrial-processing peptidase subunit alpha-1, mitochondrial (Alpha-MPP 1) (Complex III subunit II) (Core protein II) (Cytochrome b-c1 complex subunit 2-1, mitochondrial) (Inactive zinc metalloprotease alpha-1) (Ubiquinol-cytochrome c oxidoreductase core protein 2-1)						AT1G53260	AT1G53260	LOCATED IN: endomembrane system		AT2G15430	NRPB3	DNA-directed RNA polymerases II, IV and V subunit 3 (DNA-directed RNA polymerase II 36 kDa polypeptide A) (DNA-directed RNA polymerase II subunit RPB3-A) (RNA polymerase II subunit 3-A) (RNA polymerase II subunit B3-A)
AT3G60190	DRP1E	Phragmoplastin DRP1E (EC 3.6.5.-) (Dynamin-like protein 1E) (Dynamin-like protein 4) (Dynamin-like protein DLP2) (Dynamin-related protein 1E) (AtDRP1E)		AT1G53240	MDHM1	Malate dehydrogenase 1, mitochondrial (EC 1.1.1.37) (Mitochondrial MDH1) (mMDH1) (Mitochondrial NAD-dependent malate dehydrogenase 1) (mNAD-MDH 1) (mtNAD-MDH1)						AT1G54080	UBP1A	Oligouridylate-binding protein 1A (AtUBP1a) (Polyuridylate-binding protein UBP1A) (Poly(U)-binding protein UBP1A)		AT2G15560	AT2G15560	Putative endonuclease or glycosyl hydrolase
AT4G00230	SBT4E	Subtilisin-like protease SBT4.14 (EC 3.4.21.-) (Cucumisin-like protein) (Subtilase subfamily 4 member 14) (AtSBT4.14) (Xylem serine proteinase 1) (AtXSP1)		AT1G54100	AL7B4	Aldehyde dehydrogenase family 7 member B4 (EC 1.2.1.3) (Antiquitin-1) (Turgor-responsive ALDH)						AT1G54490	XRN4	5'-3' exoribonuclease 4 (EC 3.1.13.-) (Protein ACC INSENSITIVE 1) (Protein ETHYLENE INSENSITIVE 5) (Protein EXORIBONUCLEASE 4)		AT2G17870	CSP3	Cold shock domain-containing protein 3 (AtCSP3)
AT4G00560	AT4G00560	NAD(P)-binding Rossmann-fold superfamily protein		AT1G54490	XRN4	5'-3' exoribonuclease 4 (EC 3.1.13.-) (Protein ACC INSENSITIVE 1) (Protein ETHYLENE INSENSITIVE 5) (Protein EXORIBONUCLEASE 4)						AT1G54560	MYO11	Myosin-11 (Myosin XI E) (AtXIE)		AT2G18330	AT2G18330	AAA-type ATPase family protein
AT4G01560	AT4G01560	g01560/F11O4_6		AT1G55450	AT1G55450	S-adenosyl-L-methionine-dependent methyltransferases superfamily protein						AT1G55150	RH20	DEAD-box ATP-dependent RNA helicase 20 (EC 3.6.4.13)		AT2G20580	PSD2A	26S proteasome non-ATPase regulatory subunit 2 homolog A (26S proteasome regulatory subunit RPN1a) (AtRPN1a) (26S proteasome regulatory subunit S2 homolog A)
AT4G05530	SDRA	Short-chain dehydrogenase/reductase SDRA (EC 1.1.-.-) (Protein INDOLE-3-BUTYRIC ACID RESPONSE 1) (Short-chain dehydrogenase/reductase A)		AT1G55490	CPNB1	Chaperonin 60 subunit beta 1, chloroplastic (CPN-60 beta 1) (60 kDa chaperonin subunit beta 1) (RuBisCO large subunit-binding protein subunit beta, chloroplastic)						AT1G55500	ECT4	YTH domain-containing protein ECT4 (Protein EVOLUTIONARILY CONSERVED C-TERMINAL REGION 4)		AT2G21060	CSP4	Cold shock domain-containing protein 4 (AtCSP4) (Glycine-rich protein 2b) (AtGRP2b)
AT4G11850	PLDG1	Phospholipase D gamma 1 (AtPLDgamma1) (PLD gamma 1) (EC 3.1.4.4) (Choline phosphatase) (Lecithinase D) (Lipophosphodiesterase II)		AT1G56070	EF2	Elongation factor 2 (EF-2) (Protein LOW EXPRESSION OF OSMOTICALLY RESPONSIVE GENES 1)						AT1G56110	AT1G56110	homolog of nucleolar protein NOP56 (NOP56)		AT2G21660	RBG7	Glycine-rich RNA-binding protein 7 (AtGR-RBP7) (AtRBG7) (Glycine-rich protein 7) (AtGRP7) (Protein COLD, CIRCADIAN RHYTHM, AND RNA BINDING 2) (Protein CCR2) (Small RNA binding protein 1) (AtSRBP1)
AT4G14300	RNP1	Heterogeneous nuclear ribonucleoprotein 1 (hnRNP1)		AT1G57720	EF1G2	Probable elongation factor 1-gamma 2 (EF-1-gamma 2) (eEF-1B gamma 2)						AT1G59610	DRP2B	Dynamin-2B (EC 3.6.5.5) (Dynamin-like protein 3) (Dynamin-related protein 2B)		AT2G23350	PABP4	Polyadenylate-binding protein 4 (PABP-4) (Poly(A)-binding protein 4)
AT4G15110	C97B3	Cytochrome P450 97B3, chloroplastic (EC 1.14.-.-)		AT1G59900	ODPA1	Pyruvate dehydrogenase E1 component subunit alpha-1, mitochondrial (PDHE1-A) (EC 1.2.4.1)						AT1G60650	RZ1B	Glycine-rich RNA-binding protein RZ1B (AtRZ-1a)		AT2G26280	CID7	Polyadenylate-binding protein-interacting protein 7 (PABP-interacting protein 7) (Poly(A)-binding protein-interacting protein 7) (PAM2-containing protein CID7) (Protein CTC-INTERACTING DOMAIN 7)
AT4G16950	RPP5	Disease resistance protein RPP5 (EC 3.2.2.6) (Protein RECOGNITION OF PERONOSPORA PARASITICA 5)		AT1G63770	PSA	Puromycin-sensitive aminopeptidase (PSA) (EC 3.4.11.14) (Cytosol alanyl aminopeptidase) (AAP-S) (Meiotic prophase aminopeptidase 1)						AT1G62390	PHOX2	Protein CLMP1 (CLUMPED CHLOROPLASTS 1) (Protein MADB2) (Protein PHOX2) (Putative myosin adapter B2)		AT2G27100	SRRT	Serrate RNA effector molecule
AT4G17360	PURU2	Formyltetrahydrofolate deformylase 2, mitochondrial (EC 3.5.1.10)		AT1G63940	MDAR	Monodehydroascorbate reductase, chloroplastic/mitochondrial (EC 1.6.5.4) (Monodehydroascorbate reductase 5, mitochondrial) (AtMDAR5) (Monodehydroascorbate reductase 6, chloroplastic) (AtMDAR6)						AT1G63640	KN14J	Kinesin-like protein KIN-14J (Kinesin KinG)		AT2G28790	AT2G28790	Pathogenesis-related thaumatin superfamily protein
AT4G19150	AT4G19150	Ankyrin repeat family protein		AT1G64190	6PGD1	6-phosphogluconate dehydrogenase, decarboxylating 1, chloroplastic (EC 1.1.1.44)						AT1G64390	GUN6	Endoglucanase 6 (EC 3.2.1.4) (Endo-1,4-beta glucanase 6)		AT2G28950	EXPA6	Expansin-A6 (AtEXPA6) (Alpha-expansin-6) (At-EXP6) (AtEx6) (Ath-ExpAlpha-1.8)
AT4G20980	EIF3D	Eukaryotic translation initiation factor 3 subunit D (eIF3d) (Eukaryotic translation initiation factor 3 subunit 7) (eIF-3-zeta) (p66)		AT1G65930	ICDHC	Cytosolic isocitrate dehydrogenase [NADP] (EC 1.1.1.42)						AT1G65440	SPT61	Transcription elongation factor SPT6 homolog (AtSPT6)		AT2G29140	PUM3	Pumilio homolog 3 (APUM-3) (AtPUM3)
AT4G21450	VAP42	Vesicle-associated protein 4-2 (Plant VAP homolog 4-2) (AtPVA42) (VAMP-associated protein 4-2)		AT1G66200	GLN12	Glutamine synthetase cytosolic isozyme 1-2 (EC 6.3.1.2) (Glutamate--ammonia ligase GLN1;2) (GLN1;2)						AT1G67680	AT1G67680	SRP72 RNA-binding domain		AT2G29190	PUM2	Pumilio homolog 2 (APUM-2) (AtPUM2)
AT4G22010	AT4G22010	22010		AT1G66970	GPDL1	Glycerophosphodiester phosphodiesterase GDPDL1 (EC 3.1.4.46) (Glycerophosphodiester phosphodiesterase-like 1) (ATGDPDL1) (Glycerophosphodiesterase-like 3) (Protein SHV3-LIKE 2)						AT1G67750	PLY5	Probable pectate lyase 5 (EC 4.2.2.2)		AT2G29200	PUM1	Pumilio homolog 1 (APUM-1) (AtPUM1)
AT4G22285	AT4G22285	Ubiquitin C-terminal hydrolases superfamily prot		AT1G67090	RBS1A	Ribulose bisphosphate carboxylase small subunit 1A, chloroplastic (RuBisCO small subunit 1A)						AT1G68060	MP701	Microtubule-associated protein 70-1 (AtMAP70-1) (70 kDa microtubule-associated protein 1)		AT2G29550	TBB7	Tubulin beta-7 chain (Beta-7-tubulin)
AT4G23180	CRK10	Cysteine-rich receptor-like protein kinase 10 (Cysteine-rich RLK10) (EC 2.7.11.-) (Receptor-like protein kinase 4)		AT1G68560	XYL1	Alpha-xylosidase 1 (EC 3.2.1.177)						AT1G68720	TADA	tRNA(adenine(34)) deaminase, chloroplastic (TADA) (EC 3.5.4.33) (tRNA adenosine deaminase arginine) (tRNA arginine adenosine deaminase)		AT2G31370	POF21	Probable transcription factor PosF21 (bZIP transcription factor 59) (AtbZIP59)
AT4G24770	CP31A	31 kDa ribonucleoprotein, chloroplastic (RNA-binding protein 1/2/3) (AtRBP33) (RNA-binding protein CP31A) (RNA-binding protein RNP-T) (RNA-binding protein cp31)		AT1G70730	PGMC2	Probable phosphoglucomutase, cytoplasmic 2 (PGM 2) (EC 5.4.2.2) (Glucose phosphomutase 2)						AT1G69250	AT1G69250	Nuclear transport factor 2 (NTF2) family protein with RNA binding (RRM-RBD-RNP motifs) domain		AT2G31810	ILVH1	Acetolactate synthase small subunit 1, chloroplastic (ALS-interacting protein 1) (Acetohydroxyacid synthase small subunit 1)
AT4G26870	SYDC1	Aspartate--tRNA ligase 1, cytoplasmic (EC 6.1.1.12) (Aspartyl-tRNA synthetase) (AspRS)		AT1G71040	LPR2	Multicopper oxidase LPR2 (EC 1.-.-.-) (Protein LOW PHOSPHATE ROOT 2)						AT1G70180	AT1G70180	Sterile alpha motif (SAM) domain-containing protein		AT2G32700	LUH	Transcriptional corepressor LEUNIG_HOMOLOG (Protein MUCILAGE-MODIFIED 1)
AT4G29270	AT4G29270	Acid phosphatase-like protein		AT1G71220	UGGG	UDP-glucose:glycoprotein glucosyltransferase (EC 2.4.1.-) (EMS-mutagenized BRI1 suppressor 1) (Protein PRIORITY IN SWEET LIFE 2)						AT1G70710	GUN8	Endoglucanase 8 (EC 3.2.1.4) (Cellulase 1) (AtCEL1) (Endo-1,4-beta glucanase 8)		AT2G33410	AT2G33410	RNA-binding (RRM/RBD/RNP motifs) family protein
AT4G32180	PANK2	Pantothenate kinase 2 (AtPANK2) (Pantothenic acid kinase 2) [Includes: Pantothenate kinase (EC 2.7.1.33); 4'-phosphopantetheine phosphatase (EC 3.1.3.-)]		AT1G72610	GL31	Germin-like protein subfamily 3 member 1 (At-GERM1) (AtGER1) (AtGLP1)						AT1G71770	PABP5	Polyadenylate-binding protein 5 (PABP-5) (Poly(A)-binding protein 5)		AT2G34160	Y2416	Uncharacterized protein At2g34160
AT4G34980	SBT16	Subtilisin-like protease SBT1.6 (EC 3.4.21.-) (Subtilase subfamily 1 member 6) (AtSBT1.6) (Subtilisin-like serine protease 2) (At-SLP2)		AT1G72930	TIR	Toll/interleukin-1 receptor-like protein (AtTIR)						AT1G72970	HTH	Protein HOTHEAD (Protein ADHESION OF CALYX EDGES)		AT2G34810	BBE16	Berberine bridge enzyme-like 16 (AtBBE-like 16) (EC 1.1.1.-)
AT4G35230	BSK1	Serine/threonine-protein kinase BSK1 (EC 2.7.11.1) (Brassinosteroid-signaling kinase 1)		AT1G74060	RL62	60S ribosomal protein L6-2						AT1G75560	AT1G75560	zinc knuckle (CCHC-type) family protein		AT2G36870	XTH32	Probable xyloglucan endotransglucosylase/hydrolase protein 32 (At-XTH32) (XTH-32) (EC 2.4.1.207)
AT4G35790	PLDD1	Phospholipase D delta (AtPLDdelta) (PLD delta) (EC 3.1.4.4)		AT1G74260	PUR4	Probable phosphoribosylformylglycinamidine synthase, chloroplastic/mitochondrial (FGAM synthase) (FGAMS) (EC 6.3.5.3) (Formylglycinamide ribonucleotide amidotransferase) (FGAR amidotransferase) (FGAR-AT) (Formylglycinamide ribotide amidotransferase)						AT1G75660	XRN3	5'-3' exoribonuclease 3 (AtXRN3) (EC 3.1.13.-) (Protein EXORIBONUCLEASE 3)		AT2G38040	ACCA	Acetyl-coenzyme A carboxylase carboxyl transferase subunit alpha, chloroplastic (ACCase subunit alpha) (Acetyl-CoA carboxylase carboxyltransferase subunit alpha) (EC 2.1.3.15)
AT5G03430	AT5G03430	Phosphoadenosine phosphosulfate (PAPS) reductase		AT1G76010	AT1G76010	Uncharacterized protein						AT1G75930	EXL6	GDSL esterase/lipase EXL6 (EC 3.1.1.-) (Family II extracellular lipase 6) (Family II lipase EXL6)		AT2G38110	GPAT6	Glycerol-3-phosphate 2-O-acyltransferase 6 (AtGPAT6) (EC 2.3.1.198) (Glycerol-3-phosphate acyltransferase 6)
AT5G07030	AT5G07030	Eukaryotic aspartyl protease family protein		AT1G76160	AT1G76160	AT1G76160 protein (SKU5 similar 5) (T23E18.10)						AT1G75940	BGL20	Beta-glucosidase 20 (AtBGLU20) (EC 3.2.1.21)		AT2G38610	QKIL3	KH domain-containing protein At2g38610 (Quaking-like protein 3)
AT5G08450	AT5G08450	Zinc finger CCCH domain protein		AT1G76860	LSM3B	Sm-like protein LSM3B (AtLSM3B) (U6 snRNA-associated Sm-like protein LSM3B)						AT1G76010	AT1G76010	Alba DNA/RNA-binding protein		AT2G39260	RENT2	Regulator of nonsense transcripts UPF2 (Nonsense mRNA reducing factor UPF2) (Up-frameshift suppressor 2 homolog) (AtUpf2)
AT5G14910	AT5G14910	AT5g14910/F2G14_30		AT1G77680	DI32L	Inactive exonuclease DIS3L2 (DIS3-like exonuclease 2) (Protein SUPPRESSOR OF VARICOSE) (RRP44 homolog B) (Ribosomal RNA-processing protein 44 homolog B) (AtRRP44B)						AT1G76810	AT1G76810	eukaryotic translation initiation factor 2 (eIF-2) family protein		AT2G39800	P5CS1	Delta-1-pyrroline-5-carboxylate synthase A (P5CS A) [Includes: Glutamate 5-kinase (GK) (EC 2.7.2.11) (Gamma-glutamyl kinase); Gamma-glutamyl phosphate reductase (GPR) (EC 1.2.1.41) (Glutamate-5-semialdehyde dehydrogenase) (Glutamyl-gamma-semialdehyde dehydrogenase)]
AT5G16880	TOL1	TOM1-like protein 1		AT1G78370	GSTUK	Glutathione S-transferase U20 (AtGSTU20) (EC 2.5.1.18) (FIN219-interacting protein 1) (GST class-tau member 20)						AT1G78060	BXL7	Probable beta-D-xylosidase 7 (AtBXL7) (EC 3.2.1.-)		AT2G42520	RH37	DEAD-box ATP-dependent RNA helicase 37 (EC 3.6.4.13)
AT5G24460	AT5G24460	unknown protein; INVOLVED IN: biological_process		AT1G79090	PAT1H	Protein PAT1 homolog (AtPAT1)						AT1G79280	NUA	Nuclear-pore anchor (Protein TRANSLOCATED PROMOTER REGION) (AtTPR)		AT2G42570	TBL39	Protein trichome birefringence-like 39
AT5G24530	DMR6	Protein DOWNY MILDEW RESISTANCE 6 (AtDMR6) (EC 1.14.11.-) (2-oxoglutarate (2OG)-Fe(II) oxygenase-like protein DMR6) (Salicylate 3-hydroxylase DMR6) (S3H DMR6) (SA 3-hydroxylase DMR6) (Salicylic acid 3-hydroxylase DMR6) (EC 1.14.13.-)		AT1G79230	STR1	Thiosulfate/3-mercaptopyruvate sulfurtransferase 1, mitochondrial (EC 2.8.1.1) (EC 2.8.1.2) (AtMST1) (Rhodanese homolog protein 1) (AtRDH1) (Sulfurtransferase 1) (AtStr1)						AT1G79350	FGT1	Protein FORGETTER 1 (Protein EMBRYO DEFECTIVE 1135)		AT2G43970	LRP6B	La-related protein 6B (AtLARP6b) (VirF-interacting protein FIP1)
AT5G26751	KSG1	Shaggy-related protein kinase alpha (EC 2.7.11.1) (ASK-alpha) (Shaggy-related protein kinase 11) (AtSK11)		AT1G79440	SSDH	Succinate-semialdehyde dehydrogenase, mitochondrial (At-SSADH1) (EC 1.2.1.24) (Aldehyde dehydrogenase family 5 member F1) (NAD(+)-dependent succinic semialdehyde dehydrogenase) (Protein ENLARGED FIL EXPRESSING DOMAIN 1)						AT1G80410	NAA15	N-terminal acetyltransferase A complex auxiliary subunit NAA15 (AtNAA15) (Protein OMISHA)		AT2G45810	RH6	DEAD-box ATP-dependent RNA helicase 6 (EC 3.6.4.13)
AT5G38410	RBS3B	Ribulose bisphosphate carboxylase small subunit 3B, chloroplastic (RuBisCO small subunit 3B)		AT1G79550	PGKY3	Phosphoglycerate kinase 3, cytosolic (EC 2.7.2.3)						AT2G01750	MP703	Microtubule-associated protein 70-3 (AtMAP70-3) (70 kDa microtubule-associated protein 3)		AT2G46780	AT2G46780	RNA-binding (RRM/RBD/RNP motifs) family protein
AT5G42080	DRP1A	Phragmoplastin DRP1A (EC 3.6.5.-) (Dynamin-like protein 1) (Dynamin-like protein 1A) (Dynamin-related protein 1A) (AtDRP1A) (Protein RADIAL SWELLING 9)		AT1G79920	HSP7P	Heat shock 70 kDa protein 15 (Heat shock protein 70-15) (AtHsp70-15)						AT2G06850	XTH4	Xyloglucan endotransglucosylase/hydrolase protein 4 (At-XTH4) (XTH-4) (EC 2.4.1.207)		AT2G47250	PRP43	Probable pre-mRNA-splicing factor ATP-dependent RNA helicase DEAH3 (EC 3.6.4.13) (DEAH RNA helicase homolog PRP43)
AT5G42250	ADHL7	Alcohol dehydrogenase-like 7 (EC 1.1.1.1)		AT1G80380	GLYK	D-glycerate 3-kinase, chloroplastic (AtGLYK) (EC 2.7.1.31)						AT2G07690	MCM5	DNA replication licensing factor MCM5 (EC 3.6.4.12) (Minichromosome maintenance protein 5) (AtMCM5)		AT3G01540	RH14	DEAD-box ATP-dependent RNA helicase 14 (EC 3.6.4.13)
AT5G43320	CKL8	Casein kinase 1-like protein 8 (EC 2.7.11.1) (Protein CASEIN KINASE I-LIKE 8)		AT2G04030	HS905	Heat shock protein 90-5, chloroplastic (AtHSP90.5) (AtHsp90-5) (Heat shock protein 88-1) (Hsp88-1) (Hsp90C) (Protein EMBRYO DEFECTIVE 1956) (Protein chlorate-resistance 88)						AT2G13540	NCBP1	Nuclear cap-binding protein subunit 1 (80 kDa nuclear cap-binding protein) (AtCBP80) (NCBP 80 kDa subunit) (Abscisic acid-hypersensitive protein 1) (ABA-hypersensitive protein 1) (Protein ENSALADA)		AT3G03950	ECT1	YTH domain-containing protein ECT1 (Protein EVOLUTIONARILY CONSERVED C-TERMINAL REGION 1)
AT5G44400	BBE26	Berberine bridge enzyme-like 26 (AtBBE-like 26) (EC 1.1.1.-)		AT2G04520	AT2G04520	Eukaryotic translation initiation factor 4C						AT2G15560	AT2G15560	Putative endonuclease or glycosyl hydrolase		AT3G04610	FLK	Flowering locus K homology domain (Flowering locus KH domain)
AT5G46840	AT5G46840	At5g46840		AT2G05380	GRP3S	Glycine-rich protein 3 short isoform						AT2G17870	CSP3	Cold shock domain-containing protein 3 (AtCSP3)		AT3G05020	ACP1	Acyl carrier protein 1, chloroplastic (ACP-1)
AT5G48900	PLY20	Probable pectate lyase 20 (EC 4.2.2.2)		AT2G05520	GRP3	Glycine-rich protein 3 (AtGRP-3)						AT2G18960	PMA1	ATPase 1, plasma membrane-type (EC 7.1.2.1) (Proton pump 1)		AT3G06480	RH40	DEAD-box ATP-dependent RNA helicase 40 (EC 3.6.4.13)
AT5G49570	PNG1	Peptide-N(4)-(N-acetyl-beta-glucosaminyl)asparagine amidase (EC 3.5.1.52) (Peptide:N-glycanase) (AtPNG1)		AT2G05710	ACO3M	Aconitate hydratase 3, mitochondrial (Aconitase 3) (mACO1) (EC 4.2.1.3) (Citrate hydro-lyase 3)						AT2G19170	SBT25	Subtilisin-like protease SBT2.5 (EC 3.4.21.-) (Subtilase subfamily 2 member 5) (AtSBT2.5) (Subtilisin-like serine protease 3) (At-SLP3)		AT3G06650	ACLB1	ATP-citrate synthase beta chain protein 1 (ATP-citrate synthase B-1) (EC 2.3.3.8) (ATP-citrate lyase B-1) (Citrate cleavage enzyme B-1)
AT5G51550	EXOL3	Protein EXORDIUM-like 3		AT2G07732	AT2G07732	Ribulose bisphosphate carboxylase large chain, catalytic domain-containing protein						AT2G21060	CSP4	Cold shock domain-containing protein 4 (AtCSP4) (Glycine-rich protein 2b) (AtGRP2b)		AT3G06850	ODB2	Lipoamide acyltransferase component of branched-chain alpha-keto acid dehydrogenase complex, mitochondrial (EC 2.3.1.168) (Branched-chain alpha-keto acid dehydrogenase complex component E2) (BCE2) (BCKAD-E2) (BCKADE2) (Dihydrolipoamide acetyltransferase component of branched-chain alpha-keto acid dehydrogenase complex) (Dihydrolipoamide branched chain transacylase) (Dihydrolipoyllysine-residue (2…
AT5G53370	PME61	Probable pectinesterase/pectinesterase inhibitor 61 [Includes: Pectinesterase inhibitor 61 (Pectin methylesterase inhibitor 61); Pectinesterase 61 (PE 61) (EC 3.1.1.11) (AtPMEpcrF) (Pectin methylesterase 61) (AtPME61)]		AT2G13360	SGAT	Serine--glyoxylate aminotransferase (EC 2.6.1.45) (Alanine--glyoxylate aminotransferase) (AGT) (EC 2.6.1.44) (Asparagine aminotransferase) (EC 2.6.1.-) (Serine--pyruvate aminotransferase) (EC 2.6.1.51)						AT2G22400	AT2G22400	S-adenosyl-L-methionine-dependent methyltransferases superfamily protein		AT3G07010	PLY8	Probable pectate lyase 8 (EC 4.2.2.2)
AT5G54440	TR130	Trafficking protein particle complex II-specific subunit 130 homolog (AtTRS130) (TRAPP II-specific subunit 130 homolog)		AT2G13560	MAO1	NAD-dependent malic enzyme 1, mitochondrial (AtNAD-ME1) (NAD-malic enzyme 1) (EC 1.1.1.39)						AT2G23350	PABP4	Polyadenylate-binding protein 4 (PABP-4) (Poly(A)-binding protein 4)		AT3G07030	AT3G07030	Alba DNA/RNA-binding protein
AT5G56350	AT5G56350	Pyruvate kinase		AT2G15620	NIR	Ferredoxin--nitrite reductase, chloroplastic (NiR) (EC 1.7.7.1)						AT2G26280	CID7	Polyadenylate-binding protein-interacting protein 7 (PABP-interacting protein 7) (Poly(A)-binding protein-interacting protein 7) (PAM2-containing protein CID7) (Protein CTC-INTERACTING DOMAIN 7)		AT3G07810	AT3G07810	RNA-binding (RRM/RBD/RNP motifs) family protein
AT5G58005	AT5G58005	unknown		AT2G16600	CP19A	Peptidyl-prolyl cis-trans isomerase CYP19-1 (PPIase CYP19-1) (EC 5.2.1.8) (Cyclophilin of 19 kDa 1) (Rotamase cyclophilin-3)						AT2G27100	SRRT	Serrate RNA effector molecule		AT3G10770	AT3G10770	Single-stranded nucleic acid binding R3H protein
AT5G58390	PER67	Peroxidase 67 (Atperox P67) (EC 1.11.1.7) (ATP44)		AT2G17340	D89S2	Damage-control phosphatase At2g17340 (EC 3.1.3.-) (Sugar phosphates phosphatase At2g17340)						AT2G27170	SMC3	Structural maintenance of chromosomes protein 3 (SMC protein 3) (SMC-3) (Chromosome segregation protein SMC-3) (Cohesin complex subunit SMC-3) (Protein TITAN7)		AT3G11910	UBP13	Ubiquitin C-terminal hydrolase 13 (EC 3.4.19.12) (Deubiquitinating enzyme 13) (AtUBP13) (Ubiquitin thioesterase 13) (Ubiquitin-specific-processing protease 13)
AT5G58450	NAA25	N-terminal acetyltransferase B complex auxiliary subunit NAA25 (N-terminal acetyltransferase B complex auxiliary subunit TCU2) (NatB N-alpha-terminal acetylation complex non-catalytic subunit) (Protein TRANSCURVATA 2)		AT2G17630	SERB2	Phosphoserine aminotransferase 2, chloroplastic (AtPSAT2) (EC 2.6.1.52)						AT2G27880	AGO5	Protein argonaute 5		AT3G12400	ELC	Protein ELC (AtELC) (ESCRT-I complex subunit VPS23 homolog 1) (Protein VACUOLAR PROTEIN SORTING 23A) (Vacuolar protein-sorting-associated protein 23 homolog 1)
AT5G58670	PLCD1	Phosphoinositide phospholipase C 1 (EC 3.1.4.11) (Phosphoinositide phospholipase PLC1) (AtPLC1) (AtPLC1S) (PI-PLC1)		AT2G19760	PRF1	Profilin-1 (AtPROF1) (AthPRF1) (allergen Ara t 8)						AT2G28290	SYD	Chromatin structure-remodeling complex protein SYD (EC 3.6.4.-) (ATP-dependent helicase SYD) (Protein CHROMATIN REMODELING 3) (Protein SPLAYED)		AT3G13060	AT3G13060	evolutionarily conserved C-terminal region 5 (ECT5)
AT5G59750	RIBA3	Monofunctional riboflavin biosynthesis protein RIBA 3, chloroplastic [Includes: Inactive 3,4-dihydroxy-2-butanone 4-phosphate synthase (DHBP synthase); GTP cyclohydrolase-2 (EC 3.5.4.25) (GTP cyclohydrolase II)]		AT2G20420	SUCB	Succinate--CoA ligase [ADP-forming] subunit beta, mitochondrial (EC 6.2.1.5) (Succinyl-CoA synthetase beta chain) (SCS-beta)						AT2G28950	EXPA6	Expansin-A6 (AtEXPA6) (Alpha-expansin-6) (At-EXP6) (AtEx6) (Ath-ExpAlpha-1.8)		AT3G13290	VCR	Varicose-related protein
AT5G59880	ADF3	Actin-depolymerizing factor 3 (ADF-3) (AtADF3)		AT2G20610	SUR1	S-alkyl-thiohydroximate lyase SUR1 (EC 4.4.1.-) (Protein ABERRANT LATERAL ROOT FORMATION 1) (Protein HOOKLESS 3) (Protein ROOTY) (Protein ROOTY 1) (Protein SUPERROOT 1)						AT2G29140	PUM3	Pumilio homolog 3 (APUM-3) (AtPUM3)		AT3G13300	VCS	Enhancer of mRNA-decapping protein 4 (Protein VARICOSE)
AT5G60980	NTF2	Nuclear transport factor 2 (AtNTF2)		AT2G20990	SYT1	Synaptotagmin-1 (NTMC2T1.1) (Synaptotagmin A)						AT2G29190	PUM2	Pumilio homolog 2 (APUM-2) (AtPUM2)		AT3G13460	ECT2	YTH domain-containing protein ECT2 (Protein EVOLUTIONARILY CONSERVED C-TERMINAL REGION 2)
AT5G61140	DEXHE	DExH-box ATP-dependent RNA helicase DExH14 (EC 3.6.4.13) (BRR2 homolog C) (AtBRR2C) (Pre-mRNA-splicing helicase BRR2C)		AT2G21170	TPIC	Triosephosphate isomerase, chloroplastic (TIM) (Triose-phosphate isomerase) (EC 5.3.1.1)						AT2G29200	PUM1	Pumilio homolog 1 (APUM-1) (AtPUM1)		AT3G13920	IF4A1	Eukaryotic initiation factor 4A-1 (eIF-4A-1) (EC 3.6.4.13) (ATP-dependent RNA helicase eIF4A-1) (DEAD-box ATP-dependent RNA helicase 4) (AtRH04)
AT5G63180	PLY22	Probable pectate lyase 22 (EC 4.2.2.2)		AT2G21280	GC1	Epimerase family protein SDR39U1 homolog, chloroplastic (EC 1.1.1.-) (Protein GIANT CHLOROPLAST 1) (Protein SulA homolog) (AtSulA)						AT2G30800	HVT1	DExH-box ATP-dependent RNA helicase DExH6 (EC 3.6.4.13) (Protein HELICASE IN VASCULAR TISSUE AND TAPETUM) (EC 3.6.4.12)		AT3G14100	UBP1C	Oligouridylate-binding protein 1C (AtUBP1c) (Polyuridylate-binding protein UBP1C) (Poly(U)-binding protein UBP1C)
AT5G63980	DPNP1	SAL1 phosphatase (3'(2'),5'-bisphosphate nucleotidase 1) (EC 3.1.3.7) (3'(2'),5'-bisphosphonucleoside 3'(2')-phosphohydrolase 1) (DPNPase 1) (Inositol polyphosphate 1-phosphatase 1) (IPPase 1) (Inositol-1,4-bisphosphate 1-phosphatase 1) (EC 3.1.3.57) (Protein FIERY 1)		AT2G23600	MES2	Methylesterase 2 (AtMES2) (EC 3.1.1.-) (Protein METHYLESTERASE 8) (AtME8)						AT2G31810	ILVH1	Acetolactate synthase small subunit 1, chloroplastic (ALS-interacting protein 1) (Acetohydroxyacid synthase small subunit 1)		AT3G15000	MORF8	Multiple organellar RNA editing factor 8, chloroplastic/mitochondrial (RNA editing-interacting protein 1)
AT5G64260	EXOL2	Protein EXORDIUM-like 2		AT2G24270	GAPN	NADP-dependent glyceraldehyde-3-phosphate dehydrogenase (EC 1.2.1.9) (Aldehyde dehydrogenase family 11 member A3) (Glyceraldehyde-3-phosphate dehydrogenase [NADP(+)]) (Non-phosphorylating glyceraldehyde 3-phosphate dehydrogenase) (Triosephosphate dehydrogenase)						AT2G32000	TOP3B	DNA topoisomerase 3-beta (EC 5.6.2.1)		AT3G15010	UBA2C	UBP1-associated protein 2C
AT5G64370	BUP1	Beta-ureidopropionase (EC 3.5.1.6) (N-carbamoyl-beta-alanine amidohydrolase) (Protein PYRIMIDINE 3)		AT2G24820	TIC55	Protein TIC 55, chloroplastic (Translocon at the inner envelope membrane of chloroplasts 55) (AtTIC55) (Translocon at the inner envelope membrane of chloroplasts 55-II)						AT2G32080	PUR	Transcription factor Pur-alpha 1 (Purine-rich single-stranded DNA-binding protein alpha 1)		AT3G15290	AT3G15290	3-hydroxyacyl-CoA dehydrogenase family protein
ATCG00730	PETD	Cytochrome b6-f complex subunit 4 (17 kDa polypeptide)		AT2G26080	GCSP2	Glycine dehydrogenase (decarboxylating) 2, mitochondrial (EC 1.4.4.2) (Glycine cleavage system P protein 2) (Glycine decarboxylase 2) (Glycine decarboxylase P-protein 2) (AtGLDP2) (Glycine dehydrogenase (aminomethyl-transferring) 2)						AT2G33210	CH60B	Chaperonin CPN60-like 1, mitochondrial (HSP60-like 1)		AT3G15680	AT3G15680	Ran BP2/NZF zinc finger-like superfamily protein
				AT2G26740	AT2G26740	ATsEH (EC 3.3.2.9) (At2g26740/F18A8.11) (Epoxide hydrolase (ATsEH)) (Putative epoxide hydrolase ATsEH) (Soluble epoxide hydrolase)						AT2G33410	AT2G33410	RNA-binding (RRM/RBD/RNP motifs) family protein		AT3G19130	RB47B	Polyadenylate-binding protein RBP47B (Poly(A)-binding protein RBP47B) (RNA-binding protein 47B) (AtRBP47B)
				AT2G27020	PSA3	Proteasome subunit alpha type-3 (20S proteasome alpha subunit G-1) (DiDi 17A-2a) (Proteasome component 8) (Proteasome subunit alpha type-7)						AT2G33845	AT2G33845	Nucleic acid-binding, OB-fold-like protein		AT3G19760	RH2	Eukaryotic initiation factor 4A-III homolog (AteIF4AIII) (eIF-4A-III) (eIF4A-III) (EC 3.6.4.13) (DEAD-box ATP-dependent RNA helicase 2) (AtRH02)
				AT2G27680	AT2G27680	Uncharacterized protein						AT2G34160	Y2416	Uncharacterized protein At2g34160		AT3G21100	AT3G21100	RNA-binding (RRM/RBD/RNP motifs) family protein
				AT2G27860	AXS1	UDP-D-apiose/UDP-D-xylose synthase 1						AT2G34810	BBE16	Berberine bridge enzyme-like 16 (AtBBE-like 16) (EC 1.1.1.-)		AT3G22310	RH9	DEAD-box ATP-dependent RNA helicase 9, mitochondrial (EC 3.6.4.13)
				AT2G28000	CPNA1	Chaperonin 60 subunit alpha 1, chloroplastic (CPN-60 alpha 1) (Protein SCHLEPPERLESS) (RuBisCO large subunit-binding protein subunit alpha 1)						AT2G35410	AT2G35410	RNA-binding (RRM/RBD/RNP motifs) family protein		AT3G22330	RH53	DEAD-box ATP-dependent RNA helicase 53, mitochondrial (EC 3.6.4.13)
				AT2G28190	SODC2	Superoxide dismutase [Cu-Zn] 2, chloroplastic (EC 1.15.1.1) (Copper/zinc superoxide dismutase 2)						AT2G35920	DEXH1	DExH-box ATP-dependent RNA helicase DExH1 (EC 3.6.4.13)		AT3G25150	AT3G25150	Nuclear transport factor 2 (NTF2) family protein with RNA binding (RRM-RBD-RNP motifs) domain
				AT2G30110	UBE11	Ubiquitin-activating enzyme E1 1 (AtUBA1) (EC 6.2.1.45) (Protein MODIFIER OF SNC1 5)						AT2G36870	XTH32	Probable xyloglucan endotransglucosylase/hydrolase protein 32 (At-XTH32) (XTH-32) (EC 2.4.1.207)		AT3G25860	ODP24	Dihydrolipoyllysine-residue acetyltransferase component 4 of pyruvate dehydrogenase complex, chloroplastic (EC 2.3.1.12) (Dihydrolipoamide S-acetyltransferase component 4 of pyruvate dehydrogenase complex) (Pyruvate dehydrogenase complex component E2 4) (PDC-E2 4) (PDCE2 4) (plE2)
				AT2G30620	H12	Histone H1.2						AT2G37230	PP190	Pentatricopeptide repeat-containing protein At2g37230		AT3G26420	RZ1A	Glycine-rich RNA-binding protein RZ1A (AtRZ-1a)
				AT2G30870	GSTFA	Glutathione S-transferase F10 (AtGSTF10) (EC 2.5.1.18) (AtGSTF4) (GST class-phi member 10) (Protein EARLY RESPONSE TO DEHYDRATION 13)						AT2G37990	RRS1	Ribosome biogenesis regulatory protein homolog		AT3G44110	DNAJ3	Chaperone protein dnaJ 3 (AtDjA3) (AtJ3)
				AT2G30970	AAT1	Aspartate aminotransferase, mitochondrial (EC 2.6.1.1) (Transaminase A)						AT2G38040	ACCA	Acetyl-coenzyme A carboxylase carboxyl transferase subunit alpha, chloroplastic (ACCase subunit alpha) (Acetyl-CoA carboxylase carboxyltransferase subunit alpha) (EC 2.1.3.15)		AT3G49390	CID10	Polyadenylate-binding protein-interacting protein 10 (PABP-interacting protein 10) (Poly(A)-binding protein-interacting protein 10) (PAM2-containing protein CID10) (Protein CTC-INTERACTING DOMAIN 10)
				AT2G31750	U74D1	UDP-glycosyltransferase 74D1 (EC 2.4.1.-) (Jasmonate glucosyltransferase 1) (AtJGT1)						AT2G38110	GPAT6	Glycerol-3-phosphate 2-O-acyltransferase 6 (AtGPAT6) (EC 2.3.1.198) (Glycerol-3-phosphate acyltransferase 6)		AT3G49490	AT3G49490	unknown protein
				AT2G32730	PSD1A	26S proteasome non-ATPase regulatory subunit 1 homolog A (26S proteasome regulatory subunit RPN2a) (AtRPN2a) (26S proteasome regulatory subunit S1 homolog A)						AT2G38610	QKIL3	KH domain-containing protein At2g38610 (Quaking-like protein 3)		AT3G50370	AT3G50370	unknown protein
				AT2G32920	PDI23	Protein disulfide-isomerase 2-3 (AtPDIL2-3) (EC 5.3.4.1) (Protein disulfide-isomerase 5-2) (AtPDIL5-2) (Protein disulfide-isomerase 9) (PDI9)						AT2G39670	AT2G39670	Radical SAM superfamily protein		AT3G51950	C3H46	Zinc finger CCCH domain-containing protein 46 (AtC3H46) (EC 3.1.-.-)
				AT2G33530	SCP46	Serine carboxypeptidase-like 46 (EC 3.4.16.-)						AT2G39990	EIF3F	Eukaryotic translation initiation factor 3 subunit F (eIF3f) (eIF-3-epsilon) (eIF3 p32 subunit)		AT3G54230	SUA	SUPPRESSOR OF ABI3-5 (REQUIRED FOR SNC4-1D protein 1) (Splicing factor SUA)
				AT2G34480	R18A2	60S ribosomal protein L18a-2						AT2G40610	EXPA8	Expansin-A8 (AtEXPA8) (Alpha-expansin-8) (At-EXP8) (AtEx8) (Ath-ExpAlpha-1.11)		AT3G55610	P5CS2	Delta-1-pyrroline-5-carboxylate synthase B (P5CS B) [Includes: Glutamate 5-kinase (GK) (EC 2.7.2.11) (Gamma-glutamyl kinase); Gamma-glutamyl phosphate reductase (GPR) (EC 1.2.1.41) (Glutamate-5-semialdehyde dehydrogenase) (Glutamyl-gamma-semialdehyde dehydrogenase)]
				AT2G34810	BBE16	Berberine bridge enzyme-like 16 (AtBBE-like 16) (EC 1.1.1.-)						AT2G40660	AT2G40660	Nucleic acid-binding, OB-fold-like protein		AT3G58510	RH11	DEAD-box ATP-dependent RNA helicase 11 (EC 3.6.4.13)
				AT2G35370	GCSH1	Glycine cleavage system H protein 1, mitochondrial						AT2G42520	RH37	DEAD-box ATP-dependent RNA helicase 37 (EC 3.6.4.13)		AT3G58570	RH52	DEAD-box ATP-dependent RNA helicase 52 (EC 3.6.4.13)
				AT2G35410	AT2G35410	Putative chloroplast RNA binding protein (RNA-binding (RRM/RBD/RNP motifs) family protein)						AT2G42570	TBL39	Protein trichome birefringence-like 39		AT3G59770	SAC9	Probable phosphoinositide phosphatase SAC9 (AtSAC9) (EC 3.1.3.-) (Protein SUPPRESSOR OF ACTIN 9) (SAC domain protein 9)
				AT2G35490	PAP3	Probable plastid-lipid-associated protein 3, chloroplastic (AtPap3) (Fibrillin-2) (Plastoglobulin 40) (AtPGL40)						AT2G43680	IQD14	Protein IQ-DOMAIN 14 (AtIQD14)		AT3G60240	IF4G	Eukaryotic translation initiation factor 4G (eIF-4G) (eIF4G) (Protein cucumovirus multiplication 2) (Protein synthesis initiation factor 4G)
				AT2G36530	ENO2	Bifunctional enolase 2/transcriptional activator (EC 4.2.1.11) (2-phospho-D-glycerate hydro-lyase 2) (2-phosphoglycerate dehydratase 2) (LOW EXPRESSION OF OSMOTICALLY RESPONSIVE GENES 1)						AT2G43970	LRP6B	La-related protein 6B (AtLARP6b) (VirF-interacting protein FIP1)		AT3G60830	ARP7	Actin-related protein 7
				AT2G36680	VP372	Vacuolar protein-sorting-associated protein 37 homolog 2 (AtVPS37-2) (ESCRT-I complex subunit VPS37 homolog 2)						AT2G44530	KPRS5	Ribose-phosphate pyrophosphokinase 5, chloroplastic (EC 2.7.6.1) (Phosphoribosyl pyrophosphate synthase 5)		AT3G60960	PP289	Pentatricopeptide repeat-containing protein At3g60960, mitochondrial
				AT2G36870	XTH32	Probable xyloglucan endotransglucosylase/hydrolase protein 32 (At-XTH32) (XTH-32) (EC 2.4.1.207)						AT2G44590	DRP1D	Phragmoplastin DRP1D (EC 3.6.5.-) (Dynamin-like protein 1D) (Dynamin-like protein DLP3) (Dynamin-related protein 1D) (AtDRP1D)		AT3G60980	PP290	Pentatricopeptide repeat-containing protein At3g60980, mitochondrial
				AT2G38230	PDX11	Pyridoxal 5'-phosphate synthase subunit PDX1.1 (AtPDX1.1) (AtPDX1;2) (PLP synthase subunit PDX1.1) (EC 4.3.3.6) (HEVER-like protein)						AT2G44710	AT2G44710	RNA-binding (RRM/RBD/RNP motifs) family protein		AT3G61240	RH12	DEAD-box ATP-dependent RNA helicase 12 (EC 3.6.4.13)
				AT2G38440	SCAR2	Protein SCAR2 (AtSCAR2) (Protein DISTORTED 3) (Protein IRREGULAR TRICHOME BRANCH 1) (Protein WAVE4)						AT2G45810	RH6	DEAD-box ATP-dependent RNA helicase 6 (EC 3.6.4.13)		AT3G61600	POB1	BTB/POZ domain-containing protein POB1 (POZ/BTB CONTAINING-PROTEIN 1) (AtPOB1)
				AT2G40290	IF2AH	Eukaryotic translation initiation factor 2 subunit alpha homolog						AT2G46020	BRM	ATP-dependent helicase BRM (EC 3.6.4.12) (Protein BRAHMA) (AtBRM) (Protein CHROMATIN REMODELING 2) (AtCHR2)		AT3G61650	TBG1	Tubulin gamma-1 chain (Gamma-1-tubulin)
				AT2G40510	RS262	40S ribosomal protein S26-2						AT2G46780	AT2G46780	RNA-binding (RRM/RBD/RNP motifs) family protein		AT3G61690	AT3G61690	nucleotidyltransferases
				AT2G40840	DPE2	4-alpha-glucanotransferase DPE2 (EC 2.4.1.25) (Amylomaltase) (Disproportionating enzyme) (D-enzyme) (Protein DISPROPORTIONATING ENZYME 2)						AT2G47250	PRP43	Probable pre-mRNA-splicing factor ATP-dependent RNA helicase DEAH3 (EC 3.6.4.13) (DEAH RNA helicase homolog PRP43)		AT3G61820	AT3G61820	Eukaryotic aspartyl protease family protein
				AT2G41530	SFGH	S-formylglutathione hydrolase (AtSFGH) (EC 3.1.2.12) (Esterase D)						AT2G48121	AT2G48121	BEST Arabidopsis thaliana protein match is: Ribonuclease III family protein (TAIR:AT4G37510.1).		AT3G62310	DEAH2	Probable pre-mRNA-splicing factor ATP-dependent RNA helicase DEAH2 (EC 3.6.4.13) (DEAH RNA helicase homolog PRP43)
				AT2G41790	IDE1	Insulin-degrading enzyme-like 1, peroxisomal (EC 3.4.24.-) (Insulysin-like 1) (Peroxisomal M16 protease) (Zinc-metallopeptidase)						AT3G01540	RH14	DEAD-box ATP-dependent RNA helicase 14 (EC 3.6.4.13)		AT4G00660	RH8	DEAD-box ATP-dependent RNA helicase 8 (EC 3.6.4.13)
				AT2G42690	PLA20	Phospholipase A1-IIdelta (EC 3.1.1.-)						AT3G01780	TPLAT	Protein TPLATE		AT4G02290	GUN17	Endoglucanase 17 (EC 3.2.1.4) (Endo-1,4-beta glucanase 17)
				AT2G43820	U74F2	UDP-glycosyltransferase 74F2 (EC 2.4.1.-) (AtSGT1) (Salicylic acid glucosyltransferase 1)						AT3G02830	C3H33	Zinc finger CCCH domain-containing protein 33 (AtC3H33) (Zinc finger CCCH domain-containing protein ZFN1)		AT4G03110	BRN1L	RNA-binding protein BRN1 (Protein BRUNO-LIKE 1) (AtBRN1) (Protein RNA-BINDING PROTEIN-DEFENSE RELATED 1) (AtRBP-DR1)
				AT2G44100	GDI1	Guanosine nucleotide diphosphate dissociation inhibitor 1 (AtGDI1)						AT3G03920	NLAL1	Putative H/ACA ribonucleoprotein complex subunit 1-like protein 1		AT4G08350	SPT51	Putative transcription elongation factor SPT5 homolog 1
				AT2G44350	CISY4	Citrate synthase 4, mitochondrial (EC 2.3.3.16)						AT3G03950	ECT1	YTH domain-containing protein ECT1 (Protein EVOLUTIONARILY CONSERVED C-TERMINAL REGION 1)		AT4G10610	CID12	Polyadenylate-binding protein-interacting protein 12 (PABP-interacting protein 12) (Poly(A)-binding protein-interacting protein 12) (PAM2-containing protein CID12) (Protein CTC-INTERACTING DOMAIN 12) (RNA-binding protein 37) (AtRBP37)
				AT2G45300	AROA	3-phosphoshikimate 1-carboxyvinyltransferase, chloroplastic (EC 2.5.1.19) (5-enolpyruvylshikimate-3-phosphate synthase) (EPSP synthase) (EPSPs)						AT3G04610	FLK	Flowering locus K homology domain (Flowering locus KH domain)		AT4G11050	GUN19	Endoglucanase 19 (EC 3.2.1.4) (Endo-1,4-beta glucanase 19)
				AT2G45470	FLA8	Fasciclin-like arabinogalactan protein 8 (AtAGP8)						AT3G04620	AT3G04620	Alba DNA/RNA-binding protein		AT4G11380	APBLB	Beta-adaptin-like protein B (At-bB-Ad) (At-betaB-Ad) (AP complex subunit beta-B) (Adaptor protein complex AP subunit beta-B) (Beta-adaptin B) (Clathrin assembly protein complex beta large chain B)
				AT2G45620	URT1	UTP:RNA uridylyltransferase 1 (EC 2.7.7.52)						AT3G05060	NOP5B	Probable nucleolar protein 5-2 (MAR-binding NOP56/58 homolog 2) (Nucleolar protein 58-2)		AT4G12600	AT4G12600	Ribosomal protein L7Ae/L30e/S12e/Gadd45 family protein
				AT2G45810	RH6	DEAD-box ATP-dependent RNA helicase 6 (EC 3.6.4.13)						AT3G06400	ISW2	ISWI chromatin-remodeling complex ATPase CHR11 (EC 3.6.4.-) (ISW2-like) (Protein CHROMATIN REMODELING 11) (Sucrose nonfermenting protein 2 homolog)		AT4G18480	CHLI1	Magnesium-chelatase subunit ChlI-1, chloroplastic (Mg-chelatase subunit I-1) (EC 6.6.1.1) (Mg-protoporphyrin IX chelatase subunit ChlI-1) (Protein CHLORINA 42)
				AT2G47390	CGEP	Probable glutamyl endopeptidase, chloroplastic (EC 3.4.21.-)						AT3G06480	RH40	DEAD-box ATP-dependent RNA helicase 40 (EC 3.6.4.13)		AT4G20360	EFTU	Elongation factor Tu, chloroplastic (EF-Tu) (Ras-related protein RABE1b) (AtRABE1b) (Ras-related protein Rab8D) (AtRab8D)
				AT2G47470	PDI21	Protein disulfide-isomerase like 2-1 (AtPDIL2-1) (EC 5.3.4.1) (P5) (Protein MATERNAL EFFECT EMBRYO ARREST 30) (Protein UNFERTILIZED EMBRYO SAC 5) (Protein disulfide isomerase 11) (AtPDI11) (Protein disulfide-isomerase A6) (Protein disulfide-isomerase like 4-1) (AtPDIL4-1)						AT3G06810	IBR3	Probable acyl-CoA dehydrogenase IBR3 (EC 1.3.99.-) (Protein INDOLE-3-BUTYRIC ACID RESPONSE 3)		AT4G20890	TBB9	Tubulin beta-9 chain (Beta-9-tubulin)
				AT3G01910	SUOX	Sulfite oxidase (EC 1.8.3.1) (Moco-containing protein AtMCP) (At-SO) (AtSOX)						AT3G06980	RH50	DEAD-box ATP-dependent RNA helicase 50 (EC 3.6.4.13)		AT4G21670	CPL1	RNA polymerase II C-terminal domain phosphatase-like 1 (FCP-like 1) (EC 3.1.3.16) (Carboxyl-terminal phosphatase-like 1) (AtCPL1) (CTD phosphatase-like 1) (Protein FIERY 2) (Protein JASMONATE OVEREXPRESSING 1) (Protein SHINY 4)
				AT3G02090	MPPB	Probable mitochondrial-processing peptidase subunit beta, mitochondrial (EC 3.4.24.64) (Beta-MPP) (Complex III subunit I) (Core protein I) (Cytochrome b-c1 complex subunit 1, mitochondrial) (Ubiquinol-cytochrome c oxidoreductase core protein 1)						AT3G07010	PLY8	Probable pectate lyase 8 (EC 4.2.2.2)		AT4G21710	NRPB2	DNA-directed RNA polymerase II subunit 2 (DNA-directed RNA polymerase II 135 kDa polypeptide) (DNA-directed RNA polymerase II subunit RPB2) (RNA polymerase II subunit 2) (RNA polymerase II subunit B2) (EC 2.7.7.6) (Protein EMBRYO DEFECTIVE 1989)
				AT3G02360	6PGD2	6-phosphogluconate dehydrogenase, decarboxylating 2 (EC 1.1.1.44)						AT3G07030	AT3G07030	Alba DNA/RNA-binding protein		AT4G22010	AT4G22010	SKU5 similar 4 (sks4)
				AT3G02520	14337	14-3-3-like protein GF14 nu (General regulatory factor 7)						AT3G07050	NSN1	Guanine nucleotide-binding protein-like NSN1 (Nucleolar GTP-binding protein NSN1) (DAR GTPase 4) (Protein nucleostemin-like 1)		AT4G24820	PSMD6	26S proteasome non-ATPase regulatory subunit 6 homolog (26S proteasome regulatory subunit RPN7) (AtRPN7) (26S proteasome regulatory subunit S10 homolog)
				AT3G03250	UGPA2	UTP--glucose-1-phosphate uridylyltransferase 2 (EC 2.7.7.9) (UDP-glucose pyrophosphorylase 2) (AtUGP2) (UDPGP 2) (UGPase 2)						AT3G07810	AT3G07810	RNA-binding (RRM/RBD/RNP motifs) family protein		AT4G25550	CFIS2	Pre-mRNA cleavage factor Im 25 kDa subunit 2
				AT3G05060	NOP5B	Probable nucleolar protein 5-2 (MAR-binding NOP56/58 homolog 2) (Nucleolar protein 58-2)						AT3G11964	RRP5	rRNA biogenesis protein RRP5 (AtRrp5) (Ribosomal RNA-processing protein 5)		AT4G27000	RP45C	Polyadenylate-binding protein RBP45C (Poly(A)-binding protein RBP45C) (RNA-binding protein 45C) (AtRBP45C)
				AT3G06050	PRX2F	Peroxiredoxin-2F, mitochondrial (EC 1.11.1.25) (Glutaredoxin-dependent peroxiredoxin) (Peroxiredoxin IIF) (Thioredoxin peroxidase 2F)						AT3G12410	AT3G12410	Polynucleotidyl transferase, ribonuclease H-like superfamily protein		AT4G27060	TOR1	Microtubule-associated protein TORTIFOLIA1 (Microtubule-associated protein SPIRAL2) (Protein CONVOLUTA)
				AT3G06510	SFR2	Galactolipid galactosyltransferase SFR2, chloroplastic (EC 2.4.1.184) (Galactolipid:galactolipid galactosyltransferase) (GGGT) (Protein SENSITIVE TO FREEZING 2) (AtSFR2)						AT3G12610	DR100	DNA damage-repair/toleration protein DRT100		AT4G28470	PSD2B	26S proteasome non-ATPase regulatory subunit 2 homolog B (26S proteasome regulatory subunit RPN1b) (AtRPN1b) (26S proteasome regulatory subunit S2 homolog B)
				AT3G06650	ACLB1	ATP-citrate synthase beta chain protein 1 (ATP-citrate synthase B-1) (EC 2.3.3.8) (ATP-citrate lyase B-1) (Citrate cleavage enzyme B-1)						AT3G12800	DECR2	Peroxisomal 2,4-dienoyl-CoA reductase [(3E)-enoyl-CoA-producing] (EC 1.3.1.124)		AT4G29010	AIM1	Peroxisomal fatty acid beta-oxidation multifunctional protein AIM1 (Protein ABNORMAL INFLORESCENCE MERISTEM 1) (AtAIM1) [Includes: Enoyl-CoA hydratase/3-2-trans-enoyl-CoA isomerase/3-hydroxybutyryl-CoA epimerase (EC 4.2.1.17) (EC 5.1.2.3) (EC 5.3.3.8); 3-hydroxyacyl-CoA dehydrogenase (EC 1.1.1.35)]
				AT3G06810	IBR3	Probable acyl-CoA dehydrogenase IBR3 (EC 1.3.99.-) (Protein INDOLE-3-BUTYRIC ACID RESPONSE 3)						AT3G12860	AT3G12860	NOP56-like pre RNA processing ribonucleoprotein		AT4G31770	DBR1	Lariat debranching enzyme (AtDBR1) (EC 3.1.-.-)
				AT3G06860	MFP2	Peroxisomal fatty acid beta-oxidation multifunctional protein MFP2 (AtMPF2) [Includes: Enoyl-CoA hydratase/3-2-trans-enoyl-CoA isomerase/3-hydroxybutyryl-CoA epimerase (EC 4.2.1.17) (EC 5.1.2.3) (EC 5.3.3.8); 3-hydroxyacyl-CoA dehydrogenase (EC 1.1.1.35)]						AT3G13060	AT3G13060	evolutionarily conserved C-terminal region 5 (ECT5)		AT4G32551	LEUNG	Transcriptional corepressor LEUNIG (Protein ROTUNDA2)
				AT3G07010	PLY8	Probable pectate lyase 8 (EC 4.2.2.2)						AT3G13224	AT3G13224	RNA-binding (RRM/RBD/RNP motifs) family protein		AT4G34110	PABP2	Polyadenylate-binding protein 2 (PABP-2) (Poly(A)-binding protein 2)
				AT3G07390	AIR12	Auxin-induced in root cultures protein 12						AT3G13290	VCR	Varicose-related protein		AT4G34980	SBT16	Subtilisin-like protease SBT1.6 (EC 3.4.21.-) (Subtilase subfamily 1 member 6) (AtSBT1.6) (Subtilisin-like serine protease 2) (At-SLP2)
				AT3G07720	AT3G07720	AT3g07720/F17A17_6 (F17A17.6 protein) (Galactose oxidase/kelch repeat superfamily protein) (MLP3.17) (MLP3.17 protein) (Uncharacterized protein At3g07720)						AT3G13300	VCS	Enhancer of mRNA-decapping protein 4 (Protein VARICOSE)		AT4G35850	PP351	Pentatricopeptide repeat-containing protein At4g35850, mitochondrial
				AT3G08590	PMG2	Probable 2,3-bisphosphoglycerate-independent phosphoglycerate mutase 2 (BPG-independent PGAM 2) (Phosphoglyceromutase 2) (EC 5.4.2.12) (PGAM-I 2)						AT3G13460	ECT2	YTH domain-containing protein ECT2 (Protein EVOLUTIONARILY CONSERVED C-TERMINAL REGION 2)		AT4G35890	LRP1C	La-related protein 1C (AtLARP1c)
				AT3G09820	ADK1	Adenosine kinase 1 (AK 1) (EC 2.7.1.20) (Adenosine 5'-phosphotransferase 1)						AT3G13750	BGAL1	Beta-galactosidase 1 (Lactase 1) (EC 3.2.1.23)		AT4G36960	AT4G36960	RNA-binding (RRM/RBD/RNP motifs) family protein
				AT3G11830	TCPH	T-complex protein 1 subunit eta (TCP-1-eta) (CCT-eta) (Chaperonin CCT7)						AT3G13860	CH60C	Chaperonin CPN60-like 2, mitochondrial (HSP60-like 2)		AT4G38630	PSMD4	26S proteasome non-ATPase regulatory subunit 4 homolog (26S proteasome regulatory subunit RPN10) (AtRPN10) (26S proteasome regulatory subunit S5A homolog) (Multiubiquitin chain-binding protein 1) (AtMCB1)
				AT3G11930	AT3G11930	UspA domain-containing protein						AT3G13990	AT3G13990	Kinase-related protein of unknown function (DUF1296)		AT4G38680	CSP2	Cold shock protein 2 (AtCSP2) (Cold shock domain-containing protein 2) (Glycine-rich protein 2) (AtGRP2)
				AT3G12290	FOLD2	Bifunctional protein FolD 2 (Tetrahydrofolate dehydrogenase/cyclohydrolase 2) [Includes: Methylenetetrahydrofolate dehydrogenase (EC 1.5.1.5); Methenyltetrahydrofolate cyclohydrolase (EC 3.5.4.9)]						AT3G14100	UBP1C	Oligouridylate-binding protein 1C (AtUBP1c) (Polyuridylate-binding protein UBP1C) (Poly(U)-binding protein UBP1C)		AT4G39260	RBG8	Glycine-rich RNA-binding protein 8 (AtGR-RBP8) (AtRBG8) (Glycine-rich protein 8) (AtGRP8) (Protein COLD, CIRCADIAN RHYTHM, AND RNA BINDING 1) (Protein CCR1) (Small RNA binding protein 2) (AtSRBP2)
				AT3G12400	ELC	Protein ELC (AtELC) (ESCRT-I complex subunit VPS23 homolog 1) (Protein VACUOLAR PROTEIN SORTING 23A) (Vacuolar protein-sorting-associated protein 23 homolog 1)						AT3G14750	FLXL1	Protein FLX-like 1 (AtFLXL1)		AT5G02530	THO4B	THO complex subunit 4B (ALYREF homolog 2) (AtALY2)
				AT3G13290	VCR	Varicose-related protein						AT3G15000	MORF8	Multiple organellar RNA editing factor 8, chloroplastic/mitochondrial (RNA editing-interacting protein 1)		AT5G02740	AT5G02740	Ribosomal protein S24e family protein
				AT3G13300	VCS	Enhancer of mRNA-decapping protein 4 (Protein VARICOSE)						AT3G15010	UBA2C	UBP1-associated protein 2C		AT5G04280	RZ1C	Glycine-rich RNA-binding protein RZ1C (AtRZ-1C)
				AT3G13750	BGAL1	Beta-galactosidase 1 (Lactase 1) (EC 3.2.1.23)						AT3G15590	PP234	Pentatricopeptide repeat-containing protein At3g15590, mitochondrial		AT5G05100	AT5G05100	Single-stranded nucleic acid binding R3H protein
				AT3G13930	ODP22	Dihydrolipoyllysine-residue acetyltransferase component 2 of pyruvate dehydrogenase complex, mitochondrial (EC 2.3.1.12) (Dihydrolipoamide S-acetyltransferase component 2 of pyruvate dehydrogenase complex) (Pyruvate dehydrogenase complex component E2 2) (PDC-E2 2) (PDCE2 2)						AT3G17840	RLK90	Probable inactive receptor kinase RLK902 (Receptor-like kinase 902)		AT5G12250	TBB6	Tubulin beta-6 chain (Beta-6-tubulin)
				AT3G14210	ESM1	GDSL esterase/lipase ESM1 (EC 3.1.1.-) (Extracellular lipase ESM1) (Protein EPITHIOSPECIFIER MODIFIER 1) (AtESM1)						AT3G18390	AT3G18390	embryo defective 1865 (EMB1865)		AT5G13530	KEG	E3 ubiquitin-protein ligase KEG (EC 2.3.2.27) (EC 2.7.11.1) (Protein KEEP ON GOING) (RING finger protein KEG) (RING-type E3 ubiquitin transferase KEG)
				AT3G14310	PME3	Pectinesterase/pectinesterase inhibitor 3 [Includes: Pectinesterase inhibitor 3 (Pectin methylesterase inhibitor 3); Pectinesterase 3 (PE 3) (EC 3.1.1.11) (Pectin methylesterase 27) (AtPME27) (Pectin methylesterase 3)]						AT3G18600	RH51	DEAD-box ATP-dependent RNA helicase 51 (EC 3.6.4.13)		AT5G14170	SNF12	SWI/SNF complex component SNF12 homolog
				AT3G15840	PIFI	Protein POST-ILLUMINATION CHLOROPHYLL FLUORESCENCE INCREASE, chloroplastic						AT3G19130	RB47B	Polyadenylate-binding protein RBP47B (Poly(A)-binding protein RBP47B) (RNA-binding protein 47B) (AtRBP47B)		AT5G14610	RH46	DEAD-box ATP-dependent RNA helicase 46 (EC 3.6.4.13)
				AT3G16520	U88A1	UDP-glycosyltransferase 88A1 (EC 2.4.1.-)						AT3G19960	MYO1	Myosin-1 (AtATM1)		AT5G18410	PIR	Protein PIR (PIR of plants) (Protein KLUNKER) (AtSRA1) (Protein PIROGI)
				AT3G16640	TCTP1	Translationally-controlled tumor protein 1 (TCTP1)						AT3G21100	AT3G21100	RNA-binding (RRM/RBD/RNP motifs) family protein		AT5G20490	MYO17	Myosin-17 (Myosin XI K) (AtXIK)
				AT3G17330	AT3G17330	Evolutionarily conserved C-terminal region 6						AT3G22310	RH9	DEAD-box ATP-dependent RNA helicase 9, mitochondrial (EC 3.6.4.13)		AT5G22060	DNAJ2	Chaperone protein dnaJ 2 (AtDjA2)
				AT3G18060	AIP12	Actin-interacting protein 1-2						AT3G22330	RH53	DEAD-box ATP-dependent RNA helicase 53, mitochondrial (EC 3.6.4.13)		AT5G22780	AP2A2	AP-2 complex subunit alpha-2 (Adaptor protein complex AP-2 subunit alpha-2) (Adaptor-related protein complex 2 subunit alpha-2) (Alpha-adaptin 2) (Clathrin assembly protein complex 2 alpha-C large chain) (At-aC-Ad) (At-alphaC-Ad)
				AT3G18080	BGL44	Beta-glucosidase 44 (AtBGLU44) (EC 3.2.1.21)						AT3G23620	RPF2	Ribosome production factor 2 homolog (Brix domain-containing protein 1 homolog) (Ribosome biogenesis protein RPF2 homolog)		AT5G23540	PSDE	26S proteasome non-ATPase regulatory subunit 14 homolog (EC 3.4.19.-) (26S proteasome regulatory subunit RPN11) (AtRPN11)
				AT3G18130	GPLPC	Receptor for activated C kinase 1C (Guanine nucleotide-binding protein subunit beta-like protein C)						AT3G23700	AT3G23700	Nucleic acid-binding proteins superfamily		AT5G23860	TBB8	Tubulin beta-8 chain (Beta-8-tubulin)
				AT3G19170	PREP1	Presequence protease 1, chloroplastic/mitochondrial (AtPreP1) (PreP 1) (EC 3.4.24.-) (Zinc metalloprotease 1) (AtZnMP1)						AT3G23990	CH60A	Chaperonin CPN60, mitochondrial (HSP60)		AT5G26210	ALFL4	PHD finger protein ALFIN-LIKE 4 (Protein AL4)
				AT3G19450	CADH4	Cinnamyl alcohol dehydrogenase 4 (AtCAD4) (EC 1.1.1.195) (Cinnamyl alcohol dehydrogenase C)						AT3G25150	AT3G25150	Nuclear transport factor 2 (NTF2) family protein with RNA binding (RRM-RBD-RNP motifs) domain		AT5G26742	RH3	DEAD-box ATP-dependent RNA helicase 3, chloroplastic (EC 3.6.4.13) (Protein EMBRYO DEFECTIVE 1138)
				AT3G19480	SERA3	D-3-phosphoglycerate dehydrogenase 3, chloroplastic (EC 1.1.1.95)						AT3G25920	RK15	50S ribosomal protein L15, chloroplastic (CL15)		AT5G37720	THO4D	THO complex subunit 4D (ALYREF homolog 4) (AtALY4)
				AT3G22110	PSA4A	Proteasome subunit alpha type-4-A (20S proteasome alpha subunit C-1) (Proteasome 27 kDa subunit) (Proteasome component 9) (Proteasome subunit alpha type-3)						AT3G26420	RZ1A	Glycine-rich RNA-binding protein RZ1A (AtRZ-1a)		AT5G40490	AT5G40490	RNA-binding (RRM/RBD/RNP motifs) family protein
				AT3G23400	PAP6	Plastid-lipid-associated protein 6, chloroplastic (Fibrillin-4) (Fibrillin-6) (Harpin-binding protein 1) (HrBP1) (Plastoglobulin 30.4) (AtPGL30.4)						AT3G27830	RK121	50S ribosomal protein L12-1, chloroplastic (CL12-A)		AT5G43810	AGO10	Protein argonaute 10 (Protein PINHEAD) (Protein ZWILLE)
				AT3G23600	AT3G23600	Alpha/beta-Hydrolases superfamily protein						AT3G28500	RLA23	60S acidic ribosomal protein P2-3		AT5G43960	AT5G43960	Nuclear transport factor 2 (NTF2) family protein with RNA binding (RRM-RBD-RNP motifs) domain
				AT3G24503	AL2C4	Aldehyde dehydrogenase family 2 member C4 (EC 1.2.1.3) (ALDH1a) (Protein REDUCED EPIDERMAL FLUORESCENCE 1)						AT3G29310	BAG8	BAG family molecular chaperone regulator 8, chloroplastic (Bcl-2-associated athanogene 8)		AT5G44340	TBB4	Tubulin beta-4 chain (Beta-4-tubulin)
				AT3G25530	GLYR1	Glyoxylate/succinic semialdehyde reductase 1 (AtGLYR1) (AtGR1) (SSA reductase 1) (EC 1.1.1.79) (EC 1.1.1.n11) (Gamma-hydroxybutyrate dehydrogenase) (AtGHBDH)						AT3G44110	DNAJ3	Chaperone protein dnaJ 3 (AtDjA3) (AtJ3)		AT5G44780	MORF4	Multiple organellar RNA editing factor 4, mitochondrial (RNA editing-interacting protein 4)
				AT3G25770	AOC2	Allene oxide cyclase 2, chloroplastic (EC 5.3.99.6)						AT3G44750	HDT1	Histone deacetylase HDT1 (HD-tuins protein 1) (Histone deacetylase 2a) (AtHD2A)		AT5G47010	RENT1	Regulator of nonsense transcripts 1 homolog (EC 3.6.4.12) (EC 3.6.4.13) (ATP-dependent helicase UPF1)
				AT3G26070	PAP4	Probable plastid-lipid-associated protein 4, chloroplastic (Fibrillin-3a) (Plastoglobulin 25) (AtPGL25)						AT3G49120	PER34	Peroxidase 34 (Atperox P34) (EC 1.11.1.7) (ATPCb)		AT5G48650	AT5G48650	Nuclear transport factor 2 (NTF2) family protein with RNA binding (RRM-RBD-RNP motifs) domain
				AT3G26450	AT3G26450	Major latex protein, putative (Major latex protein-like) (Polyketide cyclase/dehydrase and lipid transport superfamily protein) (Putative major latex protein)						AT3G49240	PP273	Pentatricopeptide repeat-containing protein At3g49240, mitochondrial (Protein EMBRYO DEFECTIVE 1796)		AT5G48900	PLY20	Probable pectate lyase 20 (EC 4.2.2.2)
				AT3G28940	AIG2B	Protein AIG2 B (EC 2.3.2.-) (Avirulence-induced gene 2 protein B) (Putative gamma-glutamylcyclotransferase)						AT3G49390	CID10	Polyadenylate-binding protein-interacting protein 10 (PABP-interacting protein 10) (Poly(A)-binding protein-interacting protein 10) (PAM2-containing protein CID10) (Protein CTC-INTERACTING DOMAIN 10)		AT5G49220	AT5G49220	Protein of unknown function (DUF789)
				AT3G44300	NRL2	Nitrilase 2 (EC 3.5.5.1)						AT3G49490	AT3G49490	unknown protein		AT5G49460	ACLB2	ATP-citrate synthase beta chain protein 2 (ATP-citrate synthase B-2) (EC 2.3.3.8) (ATP-citrate lyase B-2) (Citrate cleavage enzyme B-2)
				AT3G44310	NRL1	Nitrilase 1 (EC 3.5.5.1)						AT3G50370	AT3G50370	unknown protein		AT5G51750	SBT13	Subtilisin-like protease SBT1.3 (EC 3.4.21.-) (Subtilase subfamily 1 member 3) (AtSBT1.3)
				AT3G44860	FAMT	Farnesoic acid carboxyl-O-methyltransferase (EC 2.1.1.325) (SABATH methyltransferase FAMT)						AT3G50590	AT3G50590	Transducin/WD40 repeat-like superfamily protein		AT5G53060	RCF3	RNA-binding KH domain-containing protein RCF3 (Protein ENHANCED STRESS RESPONSE 1) (Protein HIGH OSMOTIC STRESS GENE EXPRESSION 5) (Protein REGULATOR OF CBF GENE EXPRESSION 3) (Protein SHINY 1)
				AT3G44880	PAO	Pheophorbide a oxygenase, chloroplastic (AtPaO) (Pheide a oxygenase) (EC 1.14.15.17) (Accelerated cell death 1) (Lethal leaf-spot 1 homolog) (Lls1)						AT3G50670	RU17	U1 small nuclear ribonucleoprotein 70 kDa (U1 snRNP 70 kDa) (U1-70K) (snRNP70)		AT5G53330	AT5G53330	Ubiquitin-associated/translation elongation factor EF1B protein
				AT3G45140	LOX2	Lipoxygenase 2, chloroplastic (AtLOX2) (EC 1.13.11.12)						AT3G51950	C3H46	Zinc finger CCCH domain-containing protein 46 (AtC3H46) (EC 3.1.-.-)		AT5G54900	RB45A	Polyadenylate-binding protein RBP45A (Poly(A)-binding protein RBP45A) (RNA-binding protein 45A) (AtRBP45A)
				AT3G46630	AT3G46630	Uncharacterized protein						AT3G52150	PSRP2	30S ribosomal protein 2, chloroplastic (Chloroplastic small ribosomal subunit protein cS22) (Plastid-specific 30S ribosomal protein 2, chloroplastic) (PSRP-2)		AT5G55280	FTSZ1	Cell division protein FtsZ homolog 1, chloroplastic (AtFtsZ1) (AtFtsZ1-1) (Chloroplast FtsZ) (CpFtsZ) (Protein ACCUMULATION AND REPLICATION OF CHLOROPLASTS 10) (Protein PLASTID MOVEMENT IMPAIRED4)
				AT3G47380	PMI11	Pectinesterase inhibitor 11 (Pectin methylesterase inhibitor 11) (AtPMEI11)						AT3G52500	AT3G52500	Eukaryotic aspartyl protease family protein		AT5G55670	AT5G55670	RNA-binding (RRM/RBD/RNP motifs) family protein
				AT3G48000	AL2B4	Aldehyde dehydrogenase family 2 member B4, mitochondrial (ALDH2a) (EC 1.2.1.3)						AT3G53420	PIP21	Aquaporin PIP2-1 (Plasma membrane intrinsic protein 2-1) (AtPIP2;1) (Plasma membrane intrinsic protein 2a) (PIP2a)		AT5G58470	TA15B	Transcription initiation factor TFIID subunit 15b (TBP-associated factor 15b) (AtTAF15b)
				AT3G48690	CXE12	Probable carboxylesterase 12 (AtCXE12) (EC 3.1.1.1)						AT3G53740	RL362	60S ribosomal protein L36-2		AT5G61020	ECT3	YTH domain-containing protein ECT3 (Protein EVOLUTIONARILY CONSERVED C-TERMINAL REGION 3)
				AT3G48720	AT3G48720	HXXXD-type acyl-transferase family protein (Uncharacterized protein At3g48720) (Uncharacterized protein T8P19.230)						AT3G54230	SUA	SUPPRESSOR OF ABI3-5 (REQUIRED FOR SNC4-1D protein 1) (Splicing factor SUA)		AT5G62700	TBB3	Tubulin beta-3 chain
				AT3G48990	4CLLA	Oxalate--CoA ligase (EC 6.2.1.8) (4-coumarate--CoA ligase isoform 8) (At4CL8) (4-coumarate--CoA ligase-like 10) (Acyl-activating enzyme 3) (Adenosine monophosphate binding protein 3) (AtMPBP3) (Oxalyl-CoA synthetase)						AT3G54340	AP3	Floral homeotic protein APETALA 3		AT5G63120	RH30	DEAD-box ATP-dependent RNA helicase 30 (EC 3.6.4.13)
				AT3G49120	PER34	Peroxidase 34 (Atperox P34) (EC 1.11.1.7) (ATPCb)						AT3G54540	AB4F	ABC transporter F family member 4 (ABC transporter ABCF.4) (AtABCF4) (GCN20-type ATP-binding cassette protein GCN4)		AT5G64960	CDKC2	Cyclin-dependent kinase C-2 (CDKC;2) (EC 2.7.11.22) (EC 2.7.11.23)
				AT3G49490	AT3G49490	Uncharacterized protein T9C5.90						AT3G54670	SMC1	Structural maintenance of chromosomes protein 1 (SMC protein 1) (SMC-1) (Chromosome segregation protein SMC-1) (Cohesin complex subunit SMC-1) (Protein TITAN8)		ATCG00500	ACCD	Acetyl-coenzyme A carboxylase carboxyl transferase subunit beta, chloroplastic (ACCase subunit beta) (Acetyl-CoA carboxylase carboxyltransferase subunit beta) (EC 2.1.3.15)
				AT3G49910	RL261	60S ribosomal protein L26-1						AT3G57150	CBF5	H/ACA ribonucleoprotein complex subunit 4 (EC 5.4.99.-) (CBF5 homolog) (Dyskerin) (Nopp-140-associated protein of 57 kDa homolog) (AtNAP57) (Nucleolar protein NAP57 homolog)
				AT3G50820	PSBO2	Oxygen-evolving enhancer protein 1-2, chloroplastic (OEE1) (33 kDa subunit of oxygen evolving system of photosystem II) (33 kDa thylakoid membrane protein) (Manganese-stabilizing protein 2) (MSP-2) (OEC 33 kDa subunit)						AT3G58510	RH11	DEAD-box ATP-dependent RNA helicase 11 (EC 3.6.4.13)
				AT3G51260	PSA7A	Proteasome subunit alpha type-7-A (20S proteasome alpha subunit D-1) (Proteasome component 6A) (Proteasome subunit alpha type-4) (TAS-G64)						AT3G58570	RH52	DEAD-box ATP-dependent RNA helicase 52 (EC 3.6.4.13)
				AT3G51840	ACOX4	Acyl-coenzyme A oxidase 4, peroxisomal (AOX 4) (EC 1.3.3.6) (G6p) (Short-chain acyl-CoA oxidase) (AtCX4) (AtG6) (SAOX)						AT3G58660	AT3G58660	Ribosomal protein L1p/L10e family
				AT3G52560	UEV1D	Ubiquitin-conjugating enzyme E2 variant 1D (Ubc enzyme variant 1D) (Protein MMS ZWEI HOMOLOG 4)						AT3G59770	SAC9	Probable phosphoinositide phosphatase SAC9 (AtSAC9) (EC 3.1.3.-) (Protein SUPPRESSOR OF ACTIN 9) (SAC domain protein 9)
				AT3G52880	MDAR1	Monodehydroascorbate reductase 1, peroxisomal (AtMDAR1) (EC 1.6.5.4)						AT3G59990	MAP22	Methionine aminopeptidase 2B (MAP 2B) (MetAP 2B) (EC 3.4.11.18) (Peptidase M)
				AT3G52990	AT3G52990	Pyruvate kinase (EC 2.7.1.40)						AT3G60190	DRP1E	Phragmoplastin DRP1E (EC 3.6.5.-) (Dynamin-like protein 1E) (Dynamin-like protein 4) (Dynamin-like protein DLP2) (Dynamin-related protein 1E) (AtDRP1E)
				AT3G53120	VP371	Vacuolar protein-sorting-associated protein 37 homolog 1 (AtVPS37-1) (ESCRT-I complex subunit VPS37 homolog 1)						AT3G60240	IF4G	Eukaryotic translation initiation factor 4G (eIF-4G) (eIF4G) (Protein cucumovirus multiplication 2) (Protein synthesis initiation factor 4G)
				AT3G54470	UMPS	Uridine 5'-monophosphate synthase (UMP synthase) [Includes: Orotate phosphoribosyltransferase (OPRTase) (EC 2.4.2.10); Orotidine 5'-phosphate decarboxylase (EC 4.1.1.23) (OMPdecase)]						AT3G60830	ARP7	Actin-related protein 7
				AT3G54900	GRS14	Monothiol glutaredoxin-S14, chloroplastic (AtGRXcp) (AtGrxS14) (CAX-interacting protein 1) (CXIP1)						AT3G61130	GAUT1	Polygalacturonate 4-alpha-galacturonosyltransferase (EC 2.4.1.43) (Alpha-1,4-galacturonosyltransferase 1) (Galacturonosyltransferase 1) (Like glycosyl transferase 1)
				AT3G55330	PPL1	PsbP-like protein 1, chloroplastic (OEC23-like protein 4) (PsbP-related thylakoid lumenal protein 2)						AT3G61240	RH12	DEAD-box ATP-dependent RNA helicase 12 (EC 3.6.4.13)
				AT3G55410	AT3G55410	oxoglutarate dehydrogenase (succinyl-transferring) (EC 1.2.4.2)						AT3G61690	AT3G61690	nucleotidyltransferases
				AT3G55430	AT3G55430	Uncharacterized protein						AT3G61820	AT3G61820	Eukaryotic aspartyl protease family protein
				AT3G55440	TPIS	Triosephosphate isomerase, cytosolic (TIM) (Triose-phosphate isomerase) (EC 5.3.1.1)						AT3G62250	R27AC	Ubiquitin-40S ribosomal protein S27a-3 [Cleaved into: Ubiquitin; 40S ribosomal protein S27a-3]
				AT3G55800	S17P	Sedoheptulose-1,7-bisphosphatase, chloroplastic (EC 3.1.3.37) (SED(1,7)P2ase) (Sedoheptulose bisphosphatase) (SBPase)						AT3G62310	DEAH2	Probable pre-mRNA-splicing factor ATP-dependent RNA helicase DEAH2 (EC 3.6.4.13) (DEAH RNA helicase homolog PRP43)
				AT3G57560	NAGK	Acetylglutamate kinase, chloroplastic (EC 2.7.2.8) (N-acetyl-L-glutamate 5-phosphotransferase) (NAG kinase) (AtNAGK)						AT3G62600	DNJ19	DnaJ protein ERDJ3B (Chaperone protein dnaJ 19) (AtDjB19) (AtJ19) (Endoplasmic reticulum dnaJ domain-containing protein 3B) (AtERdj3B) (Protein SCJ1 homolog ERDJ3B)
				AT3G58140	SYFM	Phenylalanine--tRNA ligase, chloroplastic/mitochondrial (EC 6.1.1.20) (Phenylalanyl-tRNA synthetase) (PheRS)						AT4G00660	RH8	DEAD-box ATP-dependent RNA helicase 8 (EC 3.6.4.13)
				AT3G58610	ILV5	Ketol-acid reductoisomerase, chloroplastic (EC 1.1.1.86) (Acetohydroxy-acid reductoisomerase) (Alpha-keto-beta-hydroxylacyl reductoisomerase)						AT4G01037	WTF1	Protein WHAT'S THIS FACTOR 1 homolog, chloroplastic
				AT3G59780	AT3G59780	Rhodanese/Cell cycle control phosphatase superfamily protein						AT4G02290	GUN17	Endoglucanase 17 (EC 3.2.1.4) (Endo-1,4-beta glucanase 17)
				AT3G60750	TKTC1	Transketolase-1, chloroplastic (TK) (EC 2.2.1.1)						AT4G03110	BRN1L	RNA-binding protein BRN1 (Protein BRUNO-LIKE 1) (AtBRN1) (Protein RNA-BINDING PROTEIN-DEFENSE RELATED 1) (AtRBP-DR1)
				AT3G61240	RH12	DEAD-box ATP-dependent RNA helicase 12 (EC 3.6.4.13)						AT4G08350	SPT51	Putative transcription elongation factor SPT5 homolog 1
				AT3G62030	CP20C	Peptidyl-prolyl cis-trans isomerase CYP20-3, chloroplastic (PPIase CYP20-3) (EC 5.2.1.8) (Cyclophilin of 20 kDa 3) (Cyclosporin A-binding protein) (Rotamase CYP20-3) (Rotamase cyclophilin-4)						AT4G08950	EXO	Protein EXORDIUM
				AT3G62200	AT3G62200	Endonuclease or glycosyl hydrolase (Uncharacterized protein T17J13.160)						AT4G09040	AT4G09040	RNA-binding (RRM/RBD/RNP motifs) family protein
				AT3G63140	CP41A	Chloroplast stem-loop binding protein of 41 kDa a, chloroplastic (CSP41-a)						AT4G09150	AT4G09150	T-complex protein 11
				AT3G63520	CCD1	Carotenoid 9,10(9',10')-cleavage dioxygenase 1 (EC 1.14.99.n4) (AtCCD1) (Neoxanthin cleavage enzyme NC1) (AtNCED1)						AT4G10610	CID12	Polyadenylate-binding protein-interacting protein 12 (PABP-interacting protein 12) (Poly(A)-binding protein-interacting protein 12) (PAM2-containing protein CID12) (Protein CTC-INTERACTING DOMAIN 12) (RNA-binding protein 37) (AtRBP37)
				AT4G00660	RH8	DEAD-box ATP-dependent RNA helicase 8 (EC 3.6.4.13)						AT4G11050	GUN19	Endoglucanase 19 (EC 3.2.1.4) (Endo-1,4-beta glucanase 19)
				AT4G01150	CUT1A	Protein CURVATURE THYLAKOID 1A, chloroplastic						AT4G12600	AT4G12600	Ribosomal protein L7Ae/L30e/S12e/Gadd45 family protein
				AT4G02530	TL16	Thylakoid lumenal 16.5 kDa protein, chloroplastic						AT4G13710	PLY15	Probable pectate lyase 15 (EC 4.2.2.2) (Pectate lyase A11)
				AT4G05000	VP282	Vacuolar protein sorting-associated protein 28 homolog 2						AT4G16210	ECH1P	Probable enoyl-CoA hydratase 1, peroxisomal (EC 4.2.1.17) (Enoyl-CoA hydratase isoform A)
				AT4G05180	PSBQ2	Oxygen-evolving enhancer protein 3-2, chloroplastic (OEE3) (16 kDa subunit of oxygen evolving system of photosystem II) (OEC 16 kDa subunit)						AT4G21670	CPL1	RNA polymerase II C-terminal domain phosphatase-like 1 (FCP-like 1) (EC 3.1.3.16) (Carboxyl-terminal phosphatase-like 1) (AtCPL1) (CTD phosphatase-like 1) (Protein FIERY 2) (Protein JASMONATE OVEREXPRESSING 1) (Protein SHINY 4)
				AT4G08870	ARGI2	Arginase 2, chloroplastic/mitochondrial (EC 3.5.3.1) (Agmatinase ARGAH2) (EC 3.5.3.11) (Arginine amidohydrolase 2)						AT4G21710	NRPB2	DNA-directed RNA polymerase II subunit 2 (DNA-directed RNA polymerase II 135 kDa polypeptide) (DNA-directed RNA polymerase II subunit RPB2) (RNA polymerase II subunit 2) (RNA polymerase II subunit B2) (EC 2.7.7.6) (Protein EMBRYO DEFECTIVE 1989)
				AT4G09010	TL29	Thylakoid lumenal 29 kDa protein, chloroplastic (TL29) (EC 1.-.-.-) (AtAPx07) (P29) (Probable L-ascorbate peroxidase 4)						AT4G22010	AT4G22010	SKU5 similar 4 (sks4)
				AT4G09020	ISOA3	Isoamylase 3, chloroplastic (AtISA3) (EC 3.2.1.68)						AT4G23400	PIP15	Probable aquaporin PIP1-5 (AtPIP1;5) (Plasma membrane intrinsic protein 1d) (PIP1d)
				AT4G09040	AT4G09040	RNA-binding (RRM/RBD/RNP motifs) family protein						AT4G23490	AT4G23490	Protein of unknown function (DUF604)
				AT4G10320	SYIC	Isoleucine--tRNA ligase, cytoplasmic (EC 6.1.1.5) (Isoleucyl-tRNA synthetase) (IleRS)						AT4G24270	AT4G24270	EMBRYO DEFECTIVE 140 (EMB140)
				AT4G11010	NDK3	Nucleoside diphosphate kinase III, chloroplastic/mitochondrial (NDK III) (NDP kinase III) (NDPK III) (EC 2.7.4.6)						AT4G24290	MACP2	MACPF domain-containing protein At4g24290
				AT4G12420	SKU5	Monocopper oxidase-like protein SKU5 (Skewed roots)						AT4G24780	PLY18	Probable pectate lyase 18 (EC 4.2.2.2) (Pectate lyase A10)
				AT4G13010	QORH	Chloroplast envelope quinone oxidoreductase homolog (ceQORH) (EC 1.3.1.-)						AT4G25340	FKB53	Peptidyl-prolyl cis-trans isomerase FKBP53 (PPIase FKBP53) (EC 5.2.1.8) (FK506-binding protein 53) (AtFKBP53) (Immunophilin FKBP53) (Rotamase)
				AT4G13780	SYMC	Methionine--tRNA ligase, cytoplasmic (EC 6.1.1.10) (Methionyl-tRNA synthetase) (MetRS)						AT4G25550	CFIS2	Pre-mRNA cleavage factor Im 25 kDa subunit 2
				AT4G13930	GLYC4	Serine hydroxymethyltransferase 4 (AtSHMT4) (EC 2.1.2.1) (Glycine hydroxymethyltransferase 4) (Serine methylase 4)						AT4G25630	FBRL2	rRNA 2'-O-methyltransferase fibrillarin 2 (AtFib2) (EC 2.1.1.-) (Fibrillarin-like protein 2) (Histone-glutamine methyltransferase)
				AT4G14030	SEBP1	Selenium-binding protein 1 (AtSBP1)						AT4G26450	Y4645	Uncharacterized protein At4g26450
				AT4G14040	SEBP2	Selenium-binding protein 2 (Protein EMBRYO SAC DEVELOPMENT ARREST 38)						AT4G26630	DEKP3	DEK domain-containing chromatin-associated protein 3 (At-DEK3) (AtDEK-3) (Protein DEK 3)
				AT4G14210	PDS	15-cis-phytoene desaturase, chloroplastic/chromoplastic (EC 1.3.5.5) (Phytoene dehydrogenase) (Phytoene desaturase)						AT4G26650	AT4G26650	RNA-binding (RRM/RBD/RNP motifs) family protein
				AT4G14710	MTND3	Acireductone dioxygenase 3 (Acireductone dioxygenase (Fe(2+)-requiring) 3) (ARD' 3) (Fe-ARD 3) (EC 1.13.11.54) (Acireductone dioxygenase (Ni(2+)-requiring) 3) (ARD 3) (Ni-ARD 3) (EC 1.13.11.53)						AT4G27060	TOR1	Microtubule-associated protein TORTIFOLIA1 (Microtubule-associated protein SPIRAL2) (Protein CONVOLUTA)
				AT4G14880	CYSK1	Cysteine synthase 1 (EC 2.5.1.47) (At.OAS.5-8) (Beta-substituted Ala synthase 1;1) (ARAth-Bsas1;1) (CSase A) (AtCS-A) (Cys-3A) (O-acetylserine (thiol)-lyase 1) (OAS-TL A) (O-acetylserine sulfhydrylase) (Protein ONSET OF LEAF DEATH 3)						AT4G27500	PPI1	Proton pump-interactor 1
				AT4G15110	C97B3	Cytochrome P450 97B3, chloroplastic (EC 1.14.-.-)						AT4G28440	Y4844	Uncharacterized protein At4g28440
				AT4G15530	PPDK1	Pyruvate, phosphate dikinase 1, chloroplastic (EC 2.7.9.1) (Pyruvate, orthophosphate dikinase 1)						AT4G28880	CKL3	Casein kinase 1-like protein 3 (EC 2.7.11.1) (Protein CASEIN KINASE I-LIKE 3) (CK1.3)
				AT4G16760	ACOX1	Peroxisomal acyl-coenzyme A oxidase 1 (AOX 1) (EC 1.3.3.6) (Long-chain acyl-CoA oxidase) (AtCX1)						AT4G28990	AT4G28990	RNA-binding protein-related
				AT4G17600	LIL31	Light-harvesting complex-like protein 3 isotype 1, chloroplastic (LHC-like protein 3 isoform 1)						AT4G29010	AIM1	Peroxisomal fatty acid beta-oxidation multifunctional protein AIM1 (Protein ABNORMAL INFLORESCENCE MERISTEM 1) (AtAIM1) [Includes: Enoyl-CoA hydratase/3-2-trans-enoyl-CoA isomerase/3-hydroxybutyryl-CoA epimerase (EC 4.2.1.17) (EC 5.1.2.3) (EC 5.3.3.8); 3-hydroxyacyl-CoA dehydrogenase (EC 1.1.1.35)]
				AT4G19170	CCD4	Probable carotenoid cleavage dioxygenase 4, chloroplastic (AtCCD4) (EC 1.14.99.-) (AtNCED4)						AT4G29510	ANM11	Protein arginine N-methyltransferase 1.1 (AtPRMT11) (EC 2.1.1.319) (Arginine methyltransferase pam1) (Histone-arginine N-methyltransferase PRMT11)
				AT4G20830	RETOL	Berberine bridge enzyme-like 19 (AtBBE-like 19) (AtBBE-like 20) (EC 1.1.1.-) (Reticuline oxidase-like protein) (EC 1.21.-.-)						AT4G30190	PMA2	ATPase 2, plasma membrane-type (EC 7.1.2.1) (Proton pump 2)
				AT4G21150	RPN2	Dolichyl-diphosphooligosaccharide--protein glycosyltransferase subunit 2 (Protein HAPLESS 6) (Ribophorin II) (RPN-II) (Ribophorin-2)						AT4G31580	RSZ22	Serine/arginine-rich splicing factor RSZ22 (RS-containing zinc finger protein 22) (At-RSZ22) (At-RSZp22) (AtRSZ22)
				AT4G21280	PSBQ1	Oxygen-evolving enhancer protein 3-1, chloroplastic (OEE3) (16 kDa subunit of oxygen evolving system of photosystem II) (OEC 16 kDa subunit)						AT4G31770	DBR1	Lariat debranching enzyme (AtDBR1) (EC 3.1.-.-)
				AT4G21560	VP281	Vacuolar protein sorting-associated protein 28 homolog 1						AT4G32460	AT4G32460	FUNCTIONS IN: molecular_function unknown
				AT4G22010	AT4G22010	At4g22010 (Pectinesterase-like protein) (SKU5 similar 4)						AT4G33200	MYO15	Myosin-15 (Myosin XI I) (AtXI-I)
				AT4G22670	F10AL	FAM10 family protein At4g22670						AT4G34110	PABP2	Polyadenylate-binding protein 2 (PABP-2) (Poly(A)-binding protein 2)
				AT4G23670	AT4G23670	Uncharacterized protein						AT4G34660	SH3P2	SH3 domain-containing protein 2 (AtSH3P2)
				AT4G23820	AT4G23820	Pectin lyase-like superfamily protein (Putative polygalacturonase)						AT4G34980	SBT16	Subtilisin-like protease SBT1.6 (EC 3.4.21.-) (Subtilase subfamily 1 member 6) (AtSBT1.6) (Subtilisin-like serine protease 2) (At-SLP2)
				AT4G24190	ENPL	Endoplasmin homolog (Glucose-regulated protein 94 homolog) (GRP-94 homolog) (Heat shock protein 90-7) (AtHSP90.7) (AtHsp90-7) (Protein SHEPHERD)						AT4G35890	LRP1C	La-related protein 1C (AtLARP1c)
				AT4G24220	VEP1	3-oxo-Delta(4,5)-steroid 5-beta-reductase (EC 1.3.1.3) (Delta(4)-3-oxosteroid 5-beta-reductase) (Delta-4,5-steroid 5-beta-reductase) (At5beta-StR) (Progesterone 5-beta-reductase) (5beta-POR) (Protein VEIN PATTERNING 1)						AT4G36020	CSP1	Cold shock protein 1 (AtCSP1) (Cold shock domain-containing protein 1)
				AT4G24280	HSP7F	Heat shock 70 kDa protein 6, chloroplastic (Chloroplast heat shock protein 70-1) (cpHsc70-1) (Heat shock protein 70-6) (AtHsp70-6)						AT4G38680	CSP2	Cold shock protein 2 (AtCSP2) (Cold shock domain-containing protein 2) (Glycine-rich protein 2) (AtGRP2)
				AT4G24620	G6PIP	Glucose-6-phosphate isomerase 1, chloroplastic (GPI 1) (EC 5.3.1.9) (Phosphoglucose isomerase 1) (PGI 1) (Phosphohexose isomerase) (PHI)						AT4G39260	RBG8	Glycine-rich RNA-binding protein 8 (AtGR-RBP8) (AtRBG8) (Glycine-rich protein 8) (AtGRP8) (Protein COLD, CIRCADIAN RHYTHM, AND RNA BINDING 1) (Protein CCR1) (Small RNA binding protein 2) (AtSRBP2)
				AT4G24820	PSMD6	26S proteasome non-ATPase regulatory subunit 6 homolog (26S proteasome regulatory subunit RPN7) (AtRPN7) (26S proteasome regulatory subunit S10 homolog)						AT5G02530	THO4B	THO complex subunit 4B (ALYREF homolog 2) (AtALY2)
				AT4G25050	ACP4	Acyl carrier protein 4, chloroplastic						AT5G03280	EIN2	Ethylene-insensitive protein 2 (AtEIN2) (EIN-2) (Cytokinin-resistant protein AtCKR1) (Protein ORESARA 3) [Cleaved into: EIN2-CEND (EIN2C)]
				AT4G25100	SODF1	Superoxide dismutase [Fe] 1, chloroplastic (EC 1.15.1.1) (Protein FE SUPEROXIDE DISMUTASE 1) (FeSOD)						AT5G03740	HDT3	Histone deacetylase HDT3 (HD-tuins protein 3) (Histone deacetylase 2c)
				AT4G26690	GPDL3	Glycerophosphodiester phosphodiesterase GDPDL3 (EC 3.1.4.46) (Glycerophosphodiester phosphodiesterase-like 3) (ATGDPDL3) (Glycerophosphodiesterase-like 2) (Protein MUTANT ROOT HAIR 5) (Protein SHAVEN 3)						AT5G04280	RZ1C	Glycine-rich RNA-binding protein RZ1C (AtRZ-1C)
				AT4G26910	ODO2B	Dihydrolipoyllysine-residue succinyltransferase component of 2-oxoglutarate dehydrogenase complex 2, mitochondrial (EC 2.3.1.61) (2-oxoglutarate dehydrogenase complex component E2-2) (OGDC-E2-2) (Dihydrolipoamide succinyltransferase component of 2-oxoglutarate dehydrogenase complex 2) (E2K-2)						AT5G04290	RDM3	Protein RNA-directed DNA methylation 3 (KOW domain-containing transcription factor 1) (Protein SPT5-like)
				AT4G26970	ACO2M	Aconitate hydratase 2, mitochondrial (Aconitase 2) (mACO2) (EC 4.2.1.3) (Citrate hydro-lyase 2)						AT5G04430	BTR1	Protein BTR1 (Binding to ToMV RNA 1)
				AT4G27000	RP45C	Polyadenylate-binding protein RBP45C (Poly(A)-binding protein RBP45C) (RNA-binding protein 45C) (AtRBP45C)						AT5G08610	RH26	DEAD-box ATP-dependent RNA helicase 26 (EC 3.6.4.13)
				AT4G27520	ENL2	Early nodulin-like protein 2 (Phytocyanin-like protein)						AT5G10270	CDKC1	Cyclin-dependent kinase C-1 (CDKC;1) (EC 2.7.11.22) (EC 2.7.11.23)
				AT4G27700	STR14	Rhodanese-like domain-containing protein 14, chloroplastic (Sulfurtransferase 14) (AtStr14)						AT5G10350	PABN3	Polyadenylate-binding protein 3 (AtPabN2) (AtPabN3) (Poly(A)-binding protein 3) (Nuclear poly(A)-binding protein 3) (Poly(A)-binding protein III) (PABIII)
				AT4G28440	Y4844	Uncharacterized protein At4g28440						AT5G10400	H31	Histone H3.1
				AT4G29270	AT4G29270	Uncharacterized protein						AT5G11350	CCR4F	Carbon catabolite repressor protein 4 homolog 6 (CCR4 homolog 6) (EC 3.1.13.4)
				AT4G29350	PRF2	Profilin-2 (AtPROF2) (AthPRF2)						AT5G12940	AT5G12940	Leucine-rich repeat (LRR) family protein
				AT4G30530	GGP1	Gamma-glutamyl peptidase 1 (EC 3.4.19.16)						AT5G13590	AT5G13590	unknown protein
				AT4G31990	AAT5	Aspartate aminotransferase, chloroplastic (EC 2.6.1.1) (Transaminase A)						AT5G14170	SNF12	SWI/SNF complex component SNF12 homolog
				AT4G33010	GCSP1	Glycine dehydrogenase (decarboxylating) 1, mitochondrial (EC 1.4.4.2) (Glycine cleavage system P protein 1) (Glycine decarboxylase 1) (Glycine decarboxylase P-protein 1) (AtGLDP1) (Glycine dehydrogenase (aminomethyl-transferring) 1)						AT5G14320	RR13	30S ribosomal protein S13, chloroplastic (CS13)
				AT4G33090	APM1	Aminopeptidase M1 (EC 3.4.11.2) (Alpha-aminoacylpeptide hydrolase)						AT5G14610	RH46	DEAD-box ATP-dependent RNA helicase 46 (EC 3.6.4.13)
				AT4G34450	COPG	Coatomer subunit gamma (Gamma-coat protein) (Gamma-COP)						AT5G15270	AT5G15270	RNA-binding KH domain-containing protein
				AT4G34870	CP18D	Peptidyl-prolyl cis-trans isomerase CYP18-4 (PPIase CYP18-4) (EC 5.2.1.8) (Cyclophilin of 18 kDa 4) (Cyclophilin-1) (Rotamase cyclophilin-5)						AT5G16750	TOZ	Protein TORMOZ EMBRYO DEFECTIVE
				AT4G35000	APX3	L-ascorbate peroxidase 3 (AtAPx03) (EC 1.11.1.11)						AT5G18550	C3H58	Zinc finger CCCH domain-containing protein 58 (AtC3H58) (Zinc finger CCCH domain-containing protein ZFN-like 3)
				AT4G35090	CATA2	Catalase-2 (EC 1.11.1.6)						AT5G18590	AT5G18590	Galactose oxidase/kelch repeat superfamily protein
				AT4G35260	IDH1	Isocitrate dehydrogenase [NAD] regulatory subunit 1, mitochondrial (IDH-I) (Isocitric dehydrogenase 1) (NAD(+)-specific ICDH 1)						AT5G18620	CHR17	ISWI chromatin-remodeling complex ATPase CHR17 (EC 3.6.4.-) (Protein CHROMATIN REMODELING 17)
				AT4G35630	SERB1	Phosphoserine aminotransferase 1, chloroplastic (AtPSAT1) (EC 2.6.1.52) (Phosphohydroxythreonine aminotransferase)						AT5G19010	MPK16	Mitogen-activated protein kinase 16 (AtMPK16) (MAP kinase 16) (EC 2.7.11.24)
				AT4G35830	ACO1	Aconitate hydratase 1 (Aconitase 1) (EC 4.2.1.3) (Citrate hydro-lyase 1)						AT5G19690	STT3A	Dolichyl-diphosphooligosaccharide--protein glycosyltransferase subunit STT3A (Oligosaccharyl transferase subunit STT3A) (STT3-A) (EC 2.4.99.18) (Integral membrane protein 1) (Protein STAUROSPORIN AND TEMPERATURE SENSITIVE 3-LIKE A)
				AT4G37000	RCCR	Red chlorophyll catabolite reductase, chloroplastic (AtRCCR) (RCC reductase) (EC 1.3.7.12) (Accelerated cell death protein 2)						AT5G20490	MYO17	Myosin-17 (Myosin XI K) (AtXIK)
				AT4G37800	XTH7	Probable xyloglucan endotransglucosylase/hydrolase protein 7 (At-XTH7) (XTH-7) (EC 2.4.1.207)						AT5G20950	AT5G20950	Glycosyl hydrolase family protein
				AT4G37910	HSP7I	Heat shock 70 kDa protein 9, mitochondrial (Chaperone protein HscA homolog 1) (AtHscA1) (Heat shock protein 70-9) (AtHsp70-9) (Mitochondrial heat shock protein 70-1) (mtHsc70-1)						AT5G21150	AGO9	Protein argonaute 9
				AT4G37930	GLYM1	Serine hydroxymethyltransferase 1, mitochondrial (AtSHMT1) (EC 2.1.2.1) (Glycine hydroxymethyltransferase 1) (Serine Transhydroxymethyltransferase) (STM) (Serine methylase 1)						AT5G21160	LRP1A	La-related protein 1A (AtLARP1a)
				AT4G38740	CP18C	Peptidyl-prolyl cis-trans isomerase CYP18-3 (PPIase CYP18-3) (EC 5.2.1.8) (Cyclophilin of 18 kDa 3) (Cyclosporin A-binding protein) (Rotamase cyclophilin-1)						AT5G22040	AT5G22040	unknown protein
				AT4G39080	VHAA3	V-type proton ATPase subunit a3 (V-ATPase subunit a3) (V-type proton ATPase 95 kDa subunit a isoform 3) (V-ATPase 95 kDa isoform a3) (Vacuolar H(+)-ATPase subunit a isoform 3) (Vacuolar proton pump subunit a3) (Vacuolar proton translocating ATPase 95 kDa subunit a isoform 3)						AT5G22060	DNAJ2	Chaperone protein dnaJ 2 (AtDjA2)
				AT4G39260	RBG8	Glycine-rich RNA-binding protein 8 (AtGR-RBP8) (AtRBG8) (Glycine-rich protein 8) (AtGRP8) (Protein COLD, CIRCADIAN RHYTHM, AND RNA BINDING 1) (Protein CCR1) (Small RNA binding protein 2) (AtSRBP2)						AT5G22780	AP2A2	AP-2 complex subunit alpha-2 (Adaptor protein complex AP-2 subunit alpha-2) (Adaptor-related protein complex 2 subunit alpha-2) (Alpha-adaptin 2) (Clathrin assembly protein complex 2 alpha-C large chain) (At-aC-Ad) (At-alphaC-Ad)
				AT5G02790	GSTL3	Glutathione S-transferase L3 (AtGSTL3) (EC 2.5.1.18) (GST class-lambda member 3)						AT5G22860	AT5G22860	Serine carboxypeptidase S28 family protein
				AT5G02960	RS232	40S ribosomal protein S23-2 (S12)						AT5G23400	AT5G23400	Leucine-rich repeat (LRR) family protein
				AT5G03630	MDAR2	Monodehydroascorbate reductase 2 (AtMDAR2) (EC 1.6.5.4)						AT5G24710	AT5G24710	Transducin/WD40 repeat-like superfamily protein
				AT5G04140	GLTB1	Ferredoxin-dependent glutamate synthase 1, chloroplastic/mitochondrial (EC 1.4.7.1) (Fd-GOGAT 1)						AT5G24850	CRYD	Cryptochrome DASH, chloroplastic/mitochondrial (Cryptochrome-3)
				AT5G04260	TRL32	Thioredoxin-like 3-2, chloroplastic (Thioredoxin WCRKC-2)						AT5G26670	PAE10	Pectin acetylesterase 10 (EC 3.1.1.-)
				AT5G04590	SIR	Assimilatory sulfite reductase (ferredoxin), chloroplastic (AtSiR) (EC 1.8.7.1) (Sulfite reductase (ferredoxin))						AT5G26710	SYEC	Glutamate--tRNA ligase, cytoplasmic (EC 6.1.1.17) (GluRSAt) (Glutamyl-tRNA synthetase) (GluRS)
				AT5G04800	RS174	40S ribosomal protein S17-4						AT5G26742	RH3	DEAD-box ATP-dependent RNA helicase 3, chloroplastic (EC 3.6.4.13) (Protein EMBRYO DEFECTIVE 1138)
				AT5G07030	AT5G07030	Uncharacterized protein						AT5G27120	NOP5A	Probable nucleolar protein 5-1 (MAR-binding NOP56/58 homolog 1) (NOP58-like protein F108) (Nucleolar protein 58-1)
				AT5G07350	TSN1	Ribonuclease TUDOR 1 (AtTudor1) (TUDOR-SN protein 1) (EC 3.1.-.-)						AT5G35970	AT5G35970	P-loop containing nucleoside triphosphate hydrolases superfamily protein
				AT5G08530	NDUV1	NADH dehydrogenase [ubiquinone] flavoprotein 1, mitochondrial (EC 7.1.1.2)						AT5G37720	THO4D	THO complex subunit 4D (ALYREF homolog 4) (AtALY4)
				AT5G08570	AT5G08570	Pyruvate kinase (EC 2.7.1.40)						AT5G38600	AT5G38600	Proline-rich spliceosome-associated (PSP) family protein / zinc knuckle (CCHC-type) family protein
				AT5G08690	ATPBN	ATP synthase subunit beta-2, mitochondrial (EC 7.1.2.2)						AT5G40200	DEGP9	Protease Do-like 9 (EC 3.4.21.-)
				AT5G08740	NDC1	Alternative NAD(P)H-ubiquinone oxidoreductase C1, chloroplastic/mitochondrial (EC 1.6.5.9) (Alternative NADH dehydrogenase NDC1) (Demethylphylloquinone reductase NDC1) (EC 1.6.5.12) (NADH:ubiquinone reductase (non-electrogenic) NDC1)						AT5G40490	AT5G40490	RNA-binding (RRM/RBD/RNP motifs) family protein
				AT5G09440	EXOL4	Protein EXORDIUM-like 4						AT5G41460	AT5G41460	Protein of unknown function (DUF604)
				AT5G09590	HSP7J	Heat shock 70 kDa protein 10, mitochondrial (Chaperone protein HscA homolog 2) (AtHscA2) (Heat shock protein 70-10) (AtHsp70-10) (Mitochondrial heat shock protein 70-2) (mtHsc70-2)						AT5G42080	DRP1A	Phragmoplastin DRP1A (EC 3.6.5.-) (Dynamin-like protein 1) (Dynamin-like protein 1A) (Dynamin-related protein 1A) (AtDRP1A) (Protein RADIAL SWELLING 9)
				AT5G09650	IPYR6	Soluble inorganic pyrophosphatase 6, chloroplastic (EC 3.6.1.1) (Inorganic pyrophosphatase 6) (Pyrophosphate phospho-hydrolase 6) (PPase 6)						AT5G42390	SPP	Stromal processing peptidase, chloroplastic (EC 3.4.24.-) (Chloroplast processing enzyme)
				AT5G09660	MDHX2	Malate dehydrogenase 2, peroxisomal (EC 1.1.1.37) (Microbody NAD-dependent malate dehydrogenase) (mbNAD-MDH) (Peroxisomal NAD-dependent malate dehydrogenase 2) (pxNAD-MDH2) (Peroxisomal malate dehydrogenase 2) (Peroxisomal MDH2)						AT5G43810	AGO10	Protein argonaute 10 (Protein PINHEAD) (Protein ZWILLE)
				AT5G09900	PS12A	26S proteasome non-ATPase regulatory subunit 12 homolog A (26S proteasome regulatory subunit RPN5a) (AtRPN5a) (26S proteasome regulatory subunit p55 homolog A) (Protein EMBRYO DEFECTIVE 2107) (Protein MARIPOSA)						AT5G43900	MYO6	Myosin-6 (AtMYA2)
				AT5G11170	RH15	DEAD-box ATP-dependent RNA helicase 15 (EC 3.6.4.13) (UAP56 homolog A)						AT5G43960	AT5G43960	Nuclear transport factor 2 (NTF2) family protein with RNA binding (RRM-RBD-RNP motifs) domain
				AT5G11670	MAOP2	NADP-dependent malic enzyme 2 (AtNADP-ME2) (NADP-malic enzyme 2) (EC 1.1.1.40)						AT5G44780	MORF4	Multiple organellar RNA editing factor 4, mitochondrial (RNA editing-interacting protein 4)
				AT5G13030	AT5G13030	Selenoprotein O						AT5G46630	AP2M	AP-2 complex subunit mu (Adaptor protein complex AP-2 subunit mu) (Adaptor protein-2 mu-adaptin) (Adaptor-related protein complex 2 subunit mu) (At-muA-Ad) (Clathrin assembly protein complex 2 mu medium chain) (Mu2-adaptin) (Protein AP47/50) (AtAP47/50)
				AT5G13450	ATPO	ATP synthase subunit O, mitochondrial (Oligomycin sensitivity conferral protein) (OSCP)						AT5G47010	RENT1	Regulator of nonsense transcripts 1 homolog (EC 3.6.4.12) (EC 3.6.4.13) (ATP-dependent helicase UPF1)
				AT5G13570	DCP2	mRNA-decapping enzyme subunit 2 (AtDCP2) (Protein DECAPPING 2) (EC 3.6.1.62) (M(7)GpppN-mRNA hydrolase DCP2) (Protein TRIDENT)						AT5G47690	PDS5A	Sister chromatid cohesion protein PDS5 homolog A (Precocious dissociation of sisters protein 5-A) (AtPDS5A) (PDS5)
				AT5G13860	ELCL	Protein ELC-like (ESCRT-I complex subunit VPS23 homolog 2) (Protein VACUOLAR PROTEIN SORTING 23B) (Vacuolar protein sorting-associated protein 23 homolog 2)						AT5G47820	KN4A	Kinesin-like protein KIN-4A (AtKINESIN-4A) (Protein FRAGILE FIBER 1)
				AT5G14260	AT5G14260	Rubisco methyltransferase family protein						AT5G48375	BGL39	Putative myrosinase 3 (EC 3.2.1.147) (Beta-glucosidase 39) (AtBGLU39) (Sinigrinase 3) (Thioglucosidase 3)
				AT5G14910	AT5G14910	AT5g14910/F2G14_30 (Heavy metal transport/detoxification superfamily protein)						AT5G48650	AT5G48650	Nuclear transport factor 2 (NTF2) family protein with RNA binding (RRM-RBD-RNP motifs) domain
				AT5G15650	RGP2	UDP-arabinopyranose mutase 2 (EC 5.4.99.30) (Reversibly glycosylated polypeptide 2) (AtRGP2) (UDP-L-arabinose mutase 2)						AT5G48900	PLY20	Probable pectate lyase 20 (EC 4.2.2.2)
				AT5G16050	14335	14-3-3-like protein GF14 upsilon (General regulatory factor 5)						AT5G49360	BXL1	Beta-D-xylosidase 1 (AtBXL1) (EC 3.2.1.-) (Alpha-L-arabinofuranosidase) (EC 3.2.1.55)
				AT5G16710	DHAR3	Glutathione S-transferase DHAR3, chloroplastic (EC 2.5.1.18) (Chloride intracellular channel homolog 3) (CLIC homolog 3) (Glutathione-dependent dehydroascorbate reductase 3) (AtDHAR3) (ChlDHAR) (GSH-dependent dehydroascorbate reductase 3) (EC 1.8.5.1)						AT5G51120	PABN1	Polyadenylate-binding protein 1 (AtPabN1) (Poly(A)-binding protein 1) (Nuclear poly(A)-binding protein 1) (Poly(A)-binding protein I) (PABI)
				AT5G16715	SYVM2	Valine--tRNA ligase, chloroplastic/mitochondrial 2 (EC 6.1.1.9) (Protein EMBRYO DEFECTIVE 2247) (Valyl-tRNA synthetase) (ValRS)						AT5G51550	EXOL3	Protein EXORDIUM-like 3
				AT5G16970	AER	NADPH-dependent oxidoreductase 2-alkenal reductase (AtAER) (EC 1.3.1.-) (EC 1.3.1.74) (NADP-dependent alkenal double bond reductase P1) (DBR1) (NADPH-azodicarbonyl/quinone reductase) (NADPH:2-alkenal/one alpha,beta-hydrogenase) (ALH) (P1-zeta-crystallin protein) (P1-ZCr)						AT5G51750	SBT13	Subtilisin-like protease SBT1.3 (EC 3.4.21.-) (Subtilase subfamily 1 member 3) (AtSBT1.3)
				AT5G17380	HACL	2-hydroxyacyl-CoA lyase (EC 4.1.-.-) (2-hydroxyphytanoyl-CoA lyase) (2-HPCL) (Oxalyl-CoA decarboxylase)						AT5G51980	C3H63	Zinc finger CCCH domain-containing protein 63 (AtC3H63) (Zinc finger CCCH domain and WD40 repeat-containing protein 2)
				AT5G19220	GLGL1	Glucose-1-phosphate adenylyltransferase large subunit 1, chloroplastic (EC 2.7.7.27) (ADP-glucose pyrophosphorylase) (ADP-glucose synthase) (AGPase S) (Alpha-D-glucose-1-phosphate adenyl transferase)						AT5G52470	FBRL1	rRNA 2'-O-methyltransferase fibrillarin 1 (AtFbr1) (AtFib1) (EC 2.1.1.-) (Fibrillarin-like protein 1) (Histone-glutamine methyltransferase) (SKP1-interacting partner 7)
				AT5G19400	SMG7	Nonsense-mediated mRNA decay factor SMG7 (Protein SMG7) (SMG7 homolog)						AT5G52530	AT5G52530	dentin sialophosphoprotein-related
				AT5G19510	EF1B2	Elongation factor 1-beta 2 (EF-1-beta 2) (Elongation factor 1-beta' 2) (EF-1-beta' 2) (Elongation factor 1B-alpha 2) (eEF-1B alpha 2)						AT5G53060	RCF3	RNA-binding KH domain-containing protein RCF3 (Protein ENHANCED STRESS RESPONSE 1) (Protein HIGH OSMOTIC STRESS GENE EXPRESSION 5) (Protein REGULATOR OF CBF GENE EXPRESSION 3) (Protein SHINY 1)
				AT5G20010	RAN1	GTP-binding nuclear protein Ran-1 (Ras-related nuclear protein 1)						AT5G53620	AT5G53620	unknown protein
				AT5G20830	SUS1	Sucrose synthase 1 (AtSUS1) (EC 2.4.1.13) (Sucrose-UDP glucosyltransferase 1)						AT5G54600	RK24	50S ribosomal protein L24, chloroplastic (CL24) (Protein SUPPRESSOR OF VARIEGATION 8)
				AT5G20920	IF2B	Eukaryotic translation initiation factor 2 subunit beta (eIF2-beta) (Protein EMBRYO DEFECTIVE 1401)						AT5G54900	RB45A	Polyadenylate-binding protein RBP45A (Poly(A)-binding protein RBP45A) (RNA-binding protein 45A) (AtRBP45A)
				AT5G21274	CALM6	Calmodulin-6 (CaM-6)						AT5G55230	MA651	65-kDa microtubule-associated protein 1 (AtMAP65-1)
				AT5G23120	P2SAF	Photosystem II stability/assembly factor HCF136, chloroplastic						AT5G55550	AT5G55550	RNA-binding (RRM/RBD/RNP motifs) family protein
				AT5G25980	BGL37	Myrosinase 2 (EC 3.2.1.147) (Beta-glucosidase 37) (AtBGLU37) (Sinigrinase 2) (Thioglucosidase 2)						AT5G55660	DEKP4	DEK domain-containing chromatin-associated protein 4 (At-DEK4) (AtDEK-4) (Protein DEK 4)
				AT5G26000	BGL38	Myrosinase 1 (EC 3.2.1.147) (Beta-glucosidase 38) (AtBGLU38) (EC 3.2.1.21) (Sinigrinase 1) (Thioglucosidase 1)						AT5G55670	AT5G55670	RNA-binding (RRM/RBD/RNP motifs) family protein
				AT5G26360	TCPG	T-complex protein 1 subunit gamma (TCP-1-gamma) (CCT-gamma) (Chaperonin CCT3)						AT5G55920	NOP2A	25S rRNA (cytosine-C(5))-methyltransferase NOP2A (EC 2.1.1.-) (Nucleolar protein 2A) (Protein OLIGOCELLULA 2) (tRNA methyltransferase 4c) (AtTRM4c)
				AT5G26830	SYTM1	Threonine--tRNA ligase, mitochondrial 1 (EC 6.1.1.3) (AtSYT1) (Threonyl-tRNA synthetase) (ThrRS)						AT5G57110	ACA8	Calcium-transporting ATPase 8, plasma membrane-type (EC 7.2.2.10) (Ca(2+)-ATPase isoform 8)
				AT5G35200	CAP10	Putative clathrin assembly protein At5g35200						AT5G57350	PMA3	ATPase 3, plasma membrane-type (EC 7.1.2.1) (Proton pump 3)
				AT5G35590	PSA6A	Proteasome subunit alpha type-6-A (20S proteasome subunit alpha A-1) (Proteasome component 1) (Proteasome subunit alpha type-1)						AT5G58470	TA15B	Transcription initiation factor TFIID subunit 15b (TBP-associated factor 15b) (AtTAF15b)
				AT5G35630	GLNA2	Glutamine synthetase, chloroplastic/mitochondrial (EC 6.3.1.2) (GS2) (Glutamate--ammonia ligase)						AT5G59950	THO4A	THO complex subunit 4A (ALYREF homolog 1) (AtALY1)
				AT5G35980	YAK1	Dual specificity protein kinase YAK1 homolog (AtYAK1) (EC 2.7.12.1) (Dual specificity tyrosine-phosphorylation-regulated kinase YAK1)						AT5G61020	ECT3	YTH domain-containing protein ECT3 (Protein EVOLUTIONARILY CONSERVED C-TERMINAL REGION 3)
				AT5G37360	AT5G37360	AT5g37360/MNJ8_150 (LOW protein: ammonium transporter 1-like protein)						AT5G61970	AT5G61970	signal recognition particle-related / SRP-related
				AT5G37510	NDUS1	NADH dehydrogenase [ubiquinone] iron-sulfur protein 1, mitochondrial (EC 7.1.1.2) (Protein EMBRYO DEFECTIVE 1467)						AT5G62390	BAG7	BAG family molecular chaperone regulator 7 (Bcl-2-associated athanogene 7)
				AT5G37600	GLN11	Glutamine synthetase cytosolic isozyme 1-1 (EC 6.3.1.2) (Glutamate--ammonia ligase GLN1;1) (GLN1;1)						AT5G62670	PMA11	ATPase 11, plasma membrane-type (EC 7.1.2.1) (Proton pump 11)
				AT5G37720	THO4D	THO complex subunit 4D (ALYREF homolog 4) (AtALY4)						AT5G63120	RH30	DEAD-box ATP-dependent RNA helicase 30 (EC 3.6.4.13)
				AT5G38410	RBS3B	Ribulose bisphosphate carboxylase small subunit 3B, chloroplastic (RuBisCO small subunit 3B)						AT5G63140	PPA29	Probable inactive purple acid phosphatase 29
				AT5G38480	14333	14-3-3-like protein GF14 psi (General regulatory factor 3) (Protein RARE COLD INDUCIBLE 1A)						AT5G63260	C3H67	Zinc finger CCCH domain-containing protein 67 (AtC3H67) (Zinc finger CCCH domain-containing protein ZFN-like 5)
				AT5G42790	PSA1A	Proteasome subunit alpha type-1-A (20S proteasome alpha subunit F-1) (Proteasome 30 kDa subunit) (Proteasome component 2A) (AtPSM30) (Proteasome subunit alpha type-6) (Protein ARSENIC TOLERANCE 5)						AT5G63420	RNJ	Ribonuclease J (RNase J) (EC 3.1.-.-) (Protein EMBRYO DEFECTIVE 2746)
				AT5G43940	ADHX	Alcohol dehydrogenase class-3 (EC 1.1.1.1) (Alcohol dehydrogenase class-III) (Glutathione-dependent formaldehyde dehydrogenase) (FALDH) (FDH) (GSH-FDH) (EC 1.1.1.-) (S-(hydroxymethyl)glutathione dehydrogenase) (EC 1.1.1.284)						AT5G63810	BGA10	Beta-galactosidase 10 (Lactase 10) (EC 3.2.1.23)
				AT5G45330	DCP5L	Decapping 5-like protein						AT5G64270	AT5G64270	splicing factor, putative
				AT5G47770	FPPS1	Farnesyl pyrophosphate synthase 1, mitochondrial (FPP synthase 1) (FPS 1) (EC 2.5.1.10) ((2E,6E)-farnesyl diphosphate synthase 1) (Dimethylallyltranstransferase 1) (EC 2.5.1.1) (Farnesyl diphosphate synthase 1) (Geranyltranstransferase 1)						AT5G64960	CDKC2	Cyclin-dependent kinase C-2 (CDKC;2) (EC 2.7.11.22) (EC 2.7.11.23)
				AT5G48180	NSP5	Nitrile-specifier protein 5 (AtNSP5)						AT5G65260	PABN2	Polyadenylate-binding protein 2 (AtPabN2) (AtPabN3) (Poly(A)-binding protein 2) (Nuclear poly(A)-binding protein 2) (Poly(A)-binding protein II) (PABII)
				AT5G48230	THIC1	Acetyl-CoA acetyltransferase, cytosolic 1 (EC 2.3.1.9) (Cytosolic acetoacetyl-CoA thiolase 1) (Thiolase 1) (Protein EMBRYO DEFECTIVE 1276)						AT5G65350	H3L5	Histone H3-like 5
				AT5G48870	LSM5	Sm-like protein LSM5 (AtLSM5) (Protein SUPERSENSITIVE TO ABA AND DROUGHT 1) (AtSAD1) (U6 snRNA-associated Sm-like protein LSM5)						AT5G67240	SDN3	Small RNA degrading nuclease 3 (EC 3.1.-.-)
				AT5G49360	BXL1	Beta-D-xylosidase 1 (AtBXL1) (EC 3.2.1.-) (Alpha-L-arabinofuranosidase) (EC 3.2.1.55)						AT5G67500	VDAC2	Mitochondrial outer membrane protein porin 2 (Voltage-dependent anion-selective channel protein 2) (AtVDAC2) (VDAC-2)
				AT5G50950	FUM2	Fumarate hydratase 2 (AtFUM2) (Fumarase 2) (EC 4.2.1.2)						ATCG00800	RR3	30S ribosomal protein S3, chloroplastic
				AT5G51820	PGMP	Phosphoglucomutase, chloroplastic (PGM) (EC 5.4.2.2) (Glucose phosphomutase) (Protein REDUCED GRAVITROPIC 2)						ATCG00905	RR12	30S ribosomal protein S12, chloroplastic
				AT5G51970	DHSO	Sorbitol dehydrogenase (SDH) (EC 1.1.1.-) (Polyol dehydrogenase) (Ribitol dehydrogenase) (RDH) (EC 1.1.1.56) (Xylitol dehydrogenase) (XDH) (EC 1.1.1.9)
				AT5G53330	AT5G53330	(thale cress) hypothetical protein
				AT5G53480	IMB1	Importin subunit beta-1 (Karyopherin subunit beta-1) (ATKPNB1)
				AT5G54160	OMT1	Flavone 3'-O-methyltransferase 1 (AtOMT1) (EC 2.1.1.42) (Acetylserotonin O-methyltransferase OMT1) (EC 2.1.1.4) (Caffeate O-methyltransferase 1) (EC 2.1.1.68) (Quercetin 3'-O-methyltransferase 1)
				AT5G55070	ODO2A	Dihydrolipoyllysine-residue succinyltransferase component of 2-oxoglutarate dehydrogenase complex 1, mitochondrial (EC 2.3.1.61) (2-oxoglutarate dehydrogenase complex component E2-1) (OGDC-E2-1) (Dihydrolipoamide succinyltransferase component of 2-oxoglutarate dehydrogenase complex 1) (E2K-1)
				AT5G56030	HS902	Heat shock protein 90-2 (AtHSP90.2) (AtHsp90-2) (Heat shock protein 81-2) (Hsp81-2) (Protein EARLY-RESPONSIVE TO DEHYDRATION 8) (Protein LOSS OF RECOGNITION OF AVRRPM1 2) (Protein MUTANT SNC1-ENHANCING 12)
				AT5G56680	SYNC1	Asparagine--tRNA ligase, cytoplasmic 1 (EC 6.1.1.22) (Asparaginyl-tRNA synthetase 1) (AsnRS 1) (Protein EMBRYO DEFECTIVE 2755)
				AT5G58070	TIL	Temperature-induced lipocalin-1 (AtTIL1)
				AT5G58330	MDHNP	Malate dehydrogenase [NADP], chloroplastic (EC 1.1.1.82) (NADP-MDH)
				AT5G60600	ISPG	4-hydroxy-3-methylbut-2-en-1-yl diphosphate synthase (ferredoxin), chloroplastic (EC 1.17.7.1) (1-hydroxy-2-methyl-2-(E)-butenyl 4-diphosphate synthase) (Protein CHLOROPLAST BIOGENESIS 4) (Protein CONSTITUTIVE SUBTILISIN 3)
				AT5G60640	PDI14	Protein disulfide isomerase-like 1-4 (AtPDIL1-4) (EC 5.3.4.1) (Protein disulfide isomerase 2) (AtPDI2) (Protein disulfide isomerase-like 2-2) (AtPDIL2-2)
				AT5G61780	TSN2	Ribonuclease TUDOR 2 (AtTudor2) (TUDOR-SN protein 2) (EC 3.1.-.-) (100 kDa coactivator-like protein)
				AT5G61790	CALX1	Calnexin homolog 1
				AT5G62350	AT5G62350	Uncharacterized protein
				AT5G62530	AL121	Delta-1-pyrroline-5-carboxylate dehydrogenase 12A1, mitochondrial (AtP5CDH) (P5C dehydrogenase) (EC 1.2.1.88) (Aldehyde dehydrogenase family 12 member A1) (L-glutamate gamma-semialdehyde dehydrogenase)
				AT5G62790	DXR	1-deoxy-D-xylulose 5-phosphate reductoisomerase, chloroplastic (1-deoxyxylulose-5-phosphate reductoisomerase) (DXP reductoisomerase) (EC 1.1.1.267) (2-C-methyl-D-erythritol 4-phosphate synthase) (Protein PIGMENT-DEFECTIVE EMBRYO 129)
				AT5G63570	GSA1	Glutamate-1-semialdehyde 2,1-aminomutase 1, chloroplastic (AtGSA1) (GSA 1) (EC 5.4.3.8) (Glutamate-1-semialdehyde aminotransferase 1) (GSA-AT 1)
				AT5G64050	SYEM	Glutamate--tRNA ligase, chloroplastic/mitochondrial (EC 6.1.1.17) (AtERS) (Glutamyl-tRNA synthetase) (GluRS) (Protein OVULE ABORTION 3)
				AT5G64260	EXOL2	Protein EXORDIUM-like 2
				AT5G65010	ASNS2	Asparagine synthetase [glutamine-hydrolyzing] 2 (EC 6.3.5.4) (Glutamine-dependent asparagine synthetase 2)
				AT5G65620	OOPDA	Organellar oligopeptidase A, chloroplastic/mitochondrial (EC 3.4.24.70) (Thimet metalloendopeptidase 1) (Zincin-like metalloproteases family protein 1)
				AT5G66040	STR16	Thiosulfate sulfurtransferase 16, chloroplastic (EC 2.8.1.1) (Rhodanese) (Senescence-associated protein) (Sulfurtransferase 16) (AtStr16)
				AT5G66190	FNRL1	Ferredoxin--NADP reductase, leaf isozyme 1, chloroplastic (EC 1.18.1.2) (Leaf FNR 1) (AtLFNR1) (FNR-1)
				AT5G66530	AT5G66530	glucose-6-phosphate 1-epimerase (EC 5.1.3.15)
				AT5G66760	SDHA1	Succinate dehydrogenase [ubiquinone] flavoprotein subunit 1, mitochondrial (EC 1.3.5.1) (Flavoprotein subunit 1 of complex II) (FP)
				AT5G67590	NDUS4	NADH dehydrogenase [ubiquinone] iron-sulfur protein 4, mitochondrial (Protein FROSTBITE1)
				ATCG00490	RBL	Ribulose bisphosphate carboxylase large chain (RuBisCO large subunit) (EC 4.1.1.39)
				ATCG00540	CYF	Cytochrome f
				ATMG00510	NDUS2	NADH dehydrogenase [ubiquinone] iron-sulfur protein 2 (EC 7.1.1.2) (NADH dehydrogenase subunit 7)
